# Supplementary material for: Endemic Vascular Epiphytes: Integrating Protected Areas and Suitability Models in the Amazon Forest
Source: Ecol Evol. 2025 Nov 29;15(12):e72407. doi: 10.1002/ece3.72407 (PMC12663693; doi:10.1002/ece3.72407)
Supplement: Supplementary file 3 — Annex 3. Supporting Information. [file ECE3-15-e72407-s003.xlsx]

## Sheet: Plan1
Sensitivity analysis of the 15 selected models and the consensus model species in the Amazon biome. Values of true skill statistic (TSS), receiver operating characteristic (ROC) and ROC sensitivity for each algorithm projection. ROC Sensitivity = probability that a test result will be positive when the species is present (true positive rate, expressed as a percentage)
		Consensus			ANN			CTA			FDA			GBM			GLM			MaxEnt			RandomForest			S R E
Species	Records	Sensitivity (mean)	Sensitivity (Standard Deviation)	Reliability or robustness	TSS	ROC Testing.data	ROC Sensitivity: probability that a test result will be positive when the specues is present (true positive rate, expressed as a percentage).	TSS	ROC Testing.data	ROC Sensitivity	TSS	ROC Testing.data	ROC Sensitivity	TSS	ROC Testing.data	ROC Sensitivity	TSS	ROC Testing.data	ROC Sensitivity	TSS	ROC Testing.data	ROC Sensitivity	TSS	ROC Testing.data	ROC Sensitivity	TSS	ROC Testing.data	ROC Sensitivity
Aechmea aquilega	Current	83.7388	13.1411	Good	0.654101	0.824404	NA	0.45295	0.71737	61.1333	0.68798	0.84355	85.1083	NA	NA	NA	0.73271	0.87828	86.9125	0.78104	0.88146	91.2397	0.80128	0.90084	94.3	0.31612	0.65733	NA
Aechmea fernandae	Current	88.7127	5.99855	Good	0.660724	0.840439	NA	0.63045	0.81848	76.4822	0.76084	0.87571	90.8827	0.79186	0.90165	90.0318	0.74468	0.90191	86.302	0.77827	0.91966	90.0887	0.81898	0.9274	92.1231	0.3608	0.68023	95.0788
Aechmea rodriguesiana	Current	69.1375	28.7453	Good	0.168	0.508	26.05	NA	NA	NA	0.74	0.917	83	NA	NA	NA	0.763	0.889	82.5	NA	NA	NA	0.752	0.948	85	0.29	0.646	NA
Anthurium acebeyae	Current	41.117	30.6496	Low	0.1348	0.50678	NA	0.84	0.925	47.52	0.91379	0.98732	12.66	0.93	0.993	50.83	0.8928	0.94715	86.302	NA	NA	NA	0.958	0.998	48.89	0.53685	0.76841	0.5
Anthurium bogneri	Current	63.015	20.8537	Medium	0.62	0.53	NA	0.82	0.918	49.37	0.924	0.99	NA	0.918	0.995	56.35	0.921	0.961	94	NA	NA	NA	0.951	0.998	52.34	0.61	0.805	NA
Anthurium fornicifolium	Current	90.5593	14.2235	Optimum	0.947187	0.981747	NA	0.7965	0.89825	84.45	0.97345	0.99089	97.6844	NA	NA	NA	0.82957	0.91476	98.9777	0.79848	0.89908	99.0516	0.978	0.9941	99.2	0.18592	0.59294	63.9923
Anthurium holquianum	Current	73.11	37.1338	Medium	0.805	0.54	67.5	0.874	0.937	90.5	0.968	0.99	87.86	NA	NA	NA	0.919	0.96	94	NA	NA	NA	0.962	0.999	98.3	0.471	0.735	0.5
Anthurium krukovii	Current	89.1984	8.29303	Good	0.741535	0.871303	NA	0.65133	0.82667	74.9333	0.71594	0.85295	85.8898	NA	NA	NA	0.8166	0.90722	96.4771	0.90619	0.95494	94.1622	0.95598	0.98428	96.2	0.3712	0.68514	87.5277
Anthurium latissimum	Current	94.6654	6.39714	Optimum	0.872859	0.944879	NA	0.69445	0.85046	81.8274	0.9459	0.98686	95.1691	NA	NA	NA	0.8279	0.91384	97.8089	0.8065	0.90327	97.78	0.96196	0.99054	98.5714	0.44328	0.7217	96.8353
Anthurium llewellynii	Current	96.1079	5.77018	Optimum	0.933134	0.972784	NA	0.81	0.905	84.4	0.95783	0.9884	97.2478	NA	NA	NA	0.9099	0.95485	98.7959	0.84629	0.92303	98.8385	0.974	0.9892	98.4	0.54164	0.77082	98.9654
Anthurium moonenii	Current	90.1562	7.74862	Optimum	0.781745	0.891388	NA	0.697	0.8503	76.1	0.80357	0.92406	89.8071	NA	NA	NA	0.82179	0.91013	93.4296	0.84548	0.9495	88.2415	0.9385	0.9821	95.45	0.50904	0.7545	97.9087
Anthurium stephanii	Current	93.5841	6.54371	Optimum	0.835309	0.926567	NA	0.72	0.8592	82.4167	0.94434	0.98586	95.9964	NA	NA	NA	0.87364	0.93723	98.0299	0.83361	0.91681	97.9868	0.94998	0.98669	98.25	0.25067	0.62518	88.8247
Catasetum hopkinsonianum	Current	93.9087	8.89788	Optimum	0.896646	0.954141	NA	0.65695	0.82812	75.8666	0.8434	0.93238	95.8614	NA	NA	NA	0.88239	0.94086	97.0792	0.79714	0.89851	97.8788	0.94795	0.98621	97.8	0.67471	0.83727	98.966
Catasetum tigrinum	Current	94.2488	7.6078	Optimum	0.810814	0.925515	NA	0.71393	0.86305	77.9464	0.78097	0.92409	92.2335	0.953	0.98671	97.9643	0.82573	0.91283	95.5804	0.74793	0.87396	97.4583	0.97146	0.9946	98.5893	0.70207	0.85086	99.9694
Coussapoa sprucei	Current	70.0367	22.9268	Good	0.21	0.51	26.22	0.65	0.825	74	0.773	0.888	83	NA	NA	NA	0.778	0.893	83.5	NA	NA	NA	0.788	0.971	88	0.54	0.77	65.5
Guzmania vittata	Current	92.4368	5.92833	Optimum	0.75626	0.89809	89.5132	0.67917	0.84337	79.3718	0.83819	0.93356	92.4439	0.86137	0.94686	94.9104	0.76897	0.88913	93.0631	0.67376	0.84643	95.2158	0.87885	0.95511	96.6192	0.43539	0.71768	98.3569
Miconia serpens	Current	93.6081	6.69095	Optimum	0.88143	0.95594	93.5967	0.73047	0.86899	78.4654	0.88297	0.97187	91.1682	0.90426	0.9677	94.0576	0.89733	0.9482	96.9073	0.82174	0.91089	97.4256	0.94001	0.9836	97.5773	0.56836	0.78416	99.6671
Peperomia fuviatilis	Current	90.5523	8.20572	Optimum	0.721475	0.875131	NA	0.68945	0.84525	75.6667	0.74948	0.89716	86.9714	NA	NA	NA	0.77364	0.8877	95.3637	0.65002	0.82924	95.8081	0.85889	0.94931	91.9047	0.36743	0.6836	97.5996
Psammisia sclerantha	Current	97.2702	4.19789	Optimum	0.997745	0.99899	NA	0.87966	0.93984	88.9667	0.97912	0.99127	98.9823	NA	NA	NA	0.98612	0.99306	99.628	0.94368	0.97178	99.0442	1	1	100	0.54165	0.77085	97
Themistoclesia orientalis	Current	93.5183	8.69971	Optimum	0.806848	0.909495	NA	0.69705	0.84863	76	0.8999	0.97703	94.2315	NA	NA	NA	0.8113	0.90613	97.3025	0.83251	0.91624	97.5346	0.94999	0.98187	98.1476	0.4818	0.74087	97.8935
1	Models that can be considered with low reliability (sensitivity ≤ 50 or SD ≥ 50).
2	Models that can be considered with medium reliability (sensitivity ≥ 50 with SD ≤ 45).
5	Models that can be considered with good reliability (sensitivity ≥ 70 with SD ≤ 30).
12	Models that can be considered with optimum reliability (sensitivity ≥ 90 with SD ≤ 30).
Anthurium acebeyae	Current							0.84	0.925					0.93	0.993								0.958	0.998
