# Supplementary material for: Endemic Vascular Epiphytes: Integrating Protected Areas and Suitability Models in the Amazon Forest
Source: Ecol Evol. 2025 Nov 29;15(12):e72407. doi: 10.1002/ece3.72407 (PMC12663693; doi:10.1002/ece3.72407)
Supplement: Supplementary file 4 — Appendix S1: Supporting Information. [file ECE3-15-e72407-s004.xlsx]

## Sheet: Planilha1
Number	Family	Species	Latitude	Longitude
1	Araceae	Anthurium acebeyae	-10.1858	-75.57
2	Araceae	Anthurium acebeyae	-10.1858	-75.57
3	Araceae	Anthurium acebeyae	-10.5322	-75.3483
4	Araceae	Anthurium acebeyae	-10.5322	-75.3483
5	Araceae	Anthurium acebeyae	-12.45	-72.35
6	Araceae	Anthurium acebeyae	-12.4786	-72.4833
7	Araceae	Anthurium acebeyae	-12.8969	-72.7506
8	Araceae	Anthurium acebeyae	-12.8969	-72.7506
9	Araceae	Anthurium acebeyae	-14.4478	-68.1867
10	Araceae	Anthurium acebeyae	-14.4478	-68.1867
11	Araceae	Anthurium acebeyae	-14.4847	-68.2153
12	Araceae	Anthurium acebeyae	-14.4847	-68.2153
13	Araceae	Anthurium acebeyae	-14.5761	-68.8817
14	Araceae	Anthurium acebeyae	-14.5761	-68.8817
15	Araceae	Anthurium acebeyae	-14.5767	-68.9089
16	Araceae	Anthurium acebeyae	-14.5789	-68.8619
17	Araceae	Anthurium acebeyae	-14.5955	-68.9386
18	Araceae	Anthurium acebeyae	-14.5955	-68.9386
19	Araceae	Anthurium acebeyae	-14.5989	-68.9336
20	Araceae	Anthurium acebeyae	-14.6003	-68.9353
21	Araceae	Anthurium acebeyae	-14.6003	-68.9353
22	Araceae	Anthurium acebeyae	-14.6133	-68.9477
23	Araceae	Anthurium acebeyae	-14.6133	-68.9477
24	Araceae	Anthurium acebeyae	-14.7459	-68.9456
25	Araceae	Anthurium acebeyae	-14.7459	-68.9456
26	Araceae	Anthurium acebeyae	-14.7897	-68.585
27	Araceae	Anthurium acebeyae	-14.7897	-68.585
28	Araceae	Anthurium acebeyae	-15.0867	-68.4922
29	Araceae	Anthurium acebeyae	-15.1833	-68.7667
30	Araceae	Anthurium acebeyae	-15.1833	-68.7667
31	Araceae	Anthurium acebeyae	-15.6667	-67.4833
32	Araceae	Anthurium acebeyae	-15.6769	-67.4928
33	Araceae	Anthurium acebeyae	-15.6769	-67.4928
34	Araceae	Anthurium acebeyae	-16.2	-67.8833
35	Araceae	Anthurium acebeyae	-16.2108	-67.8869
36	Araceae	Anthurium acebeyae	-16.2108	-67.8869
37	Araceae	Anthurium acebeyae	-16.2158	-67.8728
38	Araceae	Anthurium acebeyae	-16.2158	-67.8728
39	Araceae	Anthurium acebeyae	-16.2167	-67.7833
40	Araceae	Anthurium acebeyae	-16.2333	-67.7833
41	Araceae	Anthurium acebeyae	-16.2333	-67.8667
42	Araceae	Anthurium acebeyae	-16.2333	-67.7833
43	Araceae	Anthurium acebeyae	-16.2333	-67.7833
44	Araceae	Anthurium acebeyae	-16.4167	-67.5833
45	Araceae	Anthurium acebeyae	-17.1167	-65.55
46	Araceae	Anthurium acebeyae	-17.75	-64.75
47	Araceae	Anthurium acebeyae	-5.85	-77.8333
48	Araceae	Anthurium alatum	-9.18417	-75.7964
49	Araceae	Anthurium alatum	-9.18417	-75.7964
50	Araceae	Anthurium apanui	-4.91667	-78.3167
51	Araceae	Anthurium apanui	-4.91667	-78.3167
52	Araceae	Anthurium bogneri	-2	-77.5
53	Araceae	Anthurium bogneri	-2.22056	-78.2478
54	Araceae	Anthurium bogneri	-2.22056	-78.2478
55	Araceae	Anthurium bogneri	-2.23667	-78.2139
56	Araceae	Anthurium bogneri	-2.23667	-78.2139
57	Araceae	Anthurium bogneri	-2.3	-78.1167
58	Araceae	Anthurium bogneri	-2.3	-78.1167
59	Araceae	Anthurium bogneri	-2.66666	-78
60	Araceae	Anthurium bogneri	-2.67	-78
61	Araceae	Anthurium bogneri	-2.90555	-78.3281
62	Araceae	Anthurium bogneri	-2.90556	-78.3281
63	Araceae	Anthurium bogneri	-2.90556	-78.3281
64	Araceae	Anthurium bogneri	-2.96667	-78.4167
65	Araceae	Anthurium bogneri	-2.96667	-78.4167
66	Araceae	Anthurium bogneri	-2.99178	-78.4739
67	Araceae	Anthurium bogneri	-2.99178	-78.4739
68	Araceae	Anthurium bogneri	-3	-78.4
69	Araceae	Anthurium bogneri	-3	-78.4667
70	Araceae	Anthurium bogneri	-3.06111	-78.2392
71	Araceae	Anthurium bogneri	-3.06111	-78.2392
72	Araceae	Anthurium bogneri	-3.08333	-78.6667
73	Araceae	Anthurium bogneri	-3.08333	-78.6667
74	Araceae	Anthurium bogneri	-3.14161	-78.5358
75	Araceae	Anthurium bogneri	-3.14161	-78.5358
76	Araceae	Anthurium bogneri	-3.17111	-78.5728
77	Araceae	Anthurium bogneri	-3.17111	-78.5728
78	Araceae	Anthurium bogneri	-3.23333	-78.2667
79	Araceae	Anthurium bogneri	-3.23333	-78.2667
80	Araceae	Anthurium bogneri	-3.58167	-78.435
81	Araceae	Anthurium bogneri	-3.58167	-78.435
82	Araceae	Anthurium bogneri	-3.58167	-78.435
83	Araceae	Anthurium bogneri	-3.58527	-78.4347
84	Araceae	Anthurium bogneri	-3.62388	-78.3931
85	Araceae	Anthurium bogneri	-3.62805	-78.395
86	Araceae	Anthurium bogneri	-3.63667	-78.4303
87	Araceae	Anthurium bogneri	-3.63667	-78.4303
88	Araceae	Anthurium bogneri	-3.64111	-78.3869
89	Araceae	Anthurium bogneri	-3.64111	-78.3869
90	Araceae	Anthurium bogneri	-3.70306	-78.5997
91	Araceae	Anthurium bogneri	-3.70306	-78.5997
92	Araceae	Anthurium bogneri	-3.79555	-78.6169
93	Araceae	Anthurium bogneri	-3.79556	-78.6169
94	Araceae	Anthurium bogneri	-3.89305	-78.425
95	Araceae	Anthurium bogneri	-3.89306	-78.425
96	Araceae	Anthurium bogneri	-4.13389	-78.9419
97	Araceae	Anthurium bogneri	-4.13389	-78.9419
98	Araceae	Anthurium bogneri	-4.55	-78.1667
99	Araceae	Anthurium bogneri	-4.55	-78.1667
100	Araceae	Anthurium bogneri	-4.99027	-78.9042
101	Araceae	Anthurium bogneri	-5.49833	-78.3333
102	Araceae	Anthurium bogneri	-5.49833	-78.3333
103	Araceae	Anthurium bogneri	-5.6	-78.35
104	Araceae	Anthurium bogneri	-5.61472	-78.3444
105	Araceae	Anthurium bogneri	0.0166667	-77.3167
106	Araceae	Anthurium bogneri	0.016667	-77.3167
107	Araceae	Anthurium chinchipense	-5.28333	-78.7167
108	Araceae	Anthurium chinchipense	-5.28333	-78.7167
109	Araceae	Anthurium chinchipense	-5.32	-78.68
110	Araceae	Anthurium chinchipense	-5.3214	-78.6847
111	Araceae	Anthurium chocoense	-0.08333	-77.4167
112	Araceae	Anthurium chocoense	-0.083333	-77.4167
113	Araceae	Anthurium chocoense	-0.0833333	-77.4167
114	Araceae	Anthurium chocoense	-0.13333	-77.4667
115	Araceae	Anthurium chocoense	-0.133333	-77.4667
116	Araceae	Anthurium chocoense	-0.133333	-77.4667
117	Araceae	Anthurium chocoense	-0.183333	-77.65
118	Araceae	Anthurium chocoense	-0.183333	-77.65
119	Araceae	Anthurium chocoense	-0.2	-77.65
120	Araceae	Anthurium chocoense	-0.240833	-76.4375
121	Araceae	Anthurium chocoense	-0.240833	-76.4375
122	Araceae	Anthurium chocoense	-0.65	-77.5
123	Araceae	Anthurium cremersii	3.05	-53.5833
124	Araceae	Anthurium cremersii	3.05	-53.5833
125	Araceae	Anthurium cremersii	3.5	-53.5
126	Araceae	Anthurium cremersii	3.55	-53.91
127	Araceae	Anthurium cremersii	3.55	-53.9167
128	Araceae	Anthurium cremersii	3.55	-53.9167
129	Araceae	Anthurium cremersii	3.91944	-54.1861
130	Araceae	Anthurium cremersii	3.91945	-54.1861
131	Araceae	Anthurium cremersii	4.58667	-53.3564
132	Araceae	Anthurium cremersii	4.58667	-53.3564
133	Araceae	Anthurium cremersii	4.595	-53.3592
134	Araceae	Anthurium cremersii	4.595	-53.3592
135	Araceae	Anthurium debilipeltatum	-9.18333	-76.2
136	Araceae	Anthurium debilipeltatum	-9.18333	-76.2
137	Araceae	Anthurium debilipeltatum	-9.23333	-76.0167
138	Araceae	Anthurium debilipeltatum	-9.23333	-76.0167
139	Araceae	Anthurium debilipeltatum	-9.3	-75.9833
140	Araceae	Anthurium debilipeltatum	-9.3	-76
141	Araceae	Anthurium fornicifolium	-0.58	-77.85
142	Araceae	Anthurium fornicifolium	-0.583333	-77.85
143	Araceae	Anthurium fornicifolium	-0.583333	-77.85
144	Araceae	Anthurium fornicifolium	-0.71666	-77.8167
145	Araceae	Anthurium fornicifolium	-0.8	-77.5667
146	Araceae	Anthurium fornicifolium	-0.81666	-77.5833
147	Araceae	Anthurium fornicifolium	-0.930194	-77.8661
148	Araceae	Anthurium fornicifolium	-0.930195	-77.8661
149	Araceae	Anthurium fornicifolium	-0.98333	-77.8167
150	Araceae	Anthurium fornicifolium	-2.5	-78.1333
151	Araceae	Anthurium fornicifolium	-2.53333	-78.0667
152	Araceae	Anthurium fornicifolium	-2.53333	-78.0667
153	Araceae	Anthurium fornicifolium	-2.76666	-78.1
154	Araceae	Anthurium fornicifolium	-2.98138	-77.8008
155	Araceae	Anthurium fornicifolium	-3.5	-78.1667
156	Araceae	Anthurium fornicifolium	0.05	-77.5833
157	Araceae	Anthurium fornicifolium	0.05	-77.5833
158	Araceae	Anthurium gehrigeri	7.0758	-65.9119
159	Araceae	Anthurium hamiltonii	-10.55	-75.3667
160	Araceae	Anthurium hamiltonii	-10.55	-75.3667
161	Araceae	Anthurium holquinianum	-0.916667	-76.1833
162	Araceae	Anthurium holquinianum	-0.916667	-76.1833
163	Araceae	Anthurium holquinianum	-1.48333	-77.45
164	Araceae	Anthurium holquinianum	-1.48333	-77.45
165	Araceae	Anthurium holquinianum	-2.08333	-76.9667
166	Araceae	Anthurium holquinianum	-2.08333	-76.9667
167	Araceae	Anthurium holquinianum	-2.11667	-76.9167
168	Araceae	Anthurium holquinianum	-2.11667	-76.9167
169	Araceae	Anthurium holquinianum	-2.33333	-76.7167
170	Araceae	Anthurium holquinianum	-2.33333	-76.7167
171	Araceae	Anthurium holquinianum	-2.38333	-77.5
172	Araceae	Anthurium holquinianum	-2.38333	-77.5
173	Araceae	Anthurium holquinianum	-2.41667	-77.3333
174	Araceae	Anthurium holquinianum	-2.41667	-77.3333
175	Araceae	Anthurium holquinianum	-2.5	-76.6333
176	Araceae	Anthurium holquinianum	-2.5	-76.6333
177	Araceae	Anthurium holquinianum	-2.58333	-76.1167
178	Araceae	Anthurium holquinianum	-2.58333	-76.1167
179	Araceae	Anthurium huallagense	-7.71666	-76.6667
180	Araceae	Anthurium huallagense	-9.08333	-75.8667
181	Araceae	Anthurium huallagense	-9.14111	-75.7075
182	Araceae	Anthurium huallagense	-9.16638	-75.7922
183	Araceae	Anthurium huallagense	-9.1839	-74.14
184	Araceae	Anthurium huallagense	-9.22167	-75.8278
185	Araceae	Anthurium huallagense	-9.22167	-75.8278
186	Araceae	Anthurium huallagense	-9.5	-75.8333
187	Araceae	Anthurium huallagense	-9.66666	-75.4167
188	Araceae	Anthurium huashikatii	-3.83333	-77.6667
189	Araceae	Anthurium huashikatii	-3.83333	-77.6667
190	Araceae	Anthurium icanense	-4.99028	-78.9014
191	Araceae	Anthurium iramireziae	1.33333	-64.9167
192	Araceae	Anthurium josei	-9.16638	-75.7922
193	Araceae	Anthurium kayapii	-2.91666	-76.4167
194	Araceae	Anthurium kayapii	-2.91667	-76.4167
195	Araceae	Anthurium kayapii	-2.91667	-76.4167
196	Araceae	Anthurium kayapii	-2.92	-76.42
197	Araceae	Anthurium kayapii	-4.43361	-77.5717
198	Araceae	Anthurium kayapii	-4.43361	-77.5717
199	Araceae	Anthurium kayapii	-4.665	-78.1192
200	Araceae	Anthurium kayapii	-4.665	-78.1192
201	Araceae	Anthurium knappiae	-10.32	-75.25
202	Araceae	Anthurium knappiae	-6.33	-76.4
203	Araceae	Anthurium knappiae	-6.33333	-76.4
204	Araceae	Anthurium krukovii	-1.83333	-65.5833
205	Araceae	Anthurium krukovii	-1.83333	-63.5833
206	Araceae	Anthurium krukovii	-1.83333	-65.58
207	Araceae	Anthurium krukovii	-1.83333	-65.5833
208	Araceae	Anthurium krukovii	-1.83333	-65.63
209	Araceae	Anthurium krukovii	-1.83333	-65.6333
210	Araceae	Anthurium krukovii	-1.83333	-65.6333
211	Araceae	Anthurium krukovii	-1.85	-65.6
212	Araceae	Anthurium krukovii	-3.31666	-64.8167
213	Araceae	Anthurium krukovii	-3.31667	-64.8167
214	Araceae	Anthurium krukovii	-3.31667	-64.82
215	Araceae	Anthurium krukovii	-3.34502	-64.8239
216	Araceae	Anthurium krukovii	-7.5	-70.25
217	Araceae	Anthurium krukovii	-8.06333	-71.1781
218	Araceae	Anthurium krukovii	-8.06333	-71.1781
219	Araceae	Anthurium krukovii	0.639722	-62.9119
220	Araceae	Anthurium krukovii	1.659	-75.6052
221	Araceae	Anthurium krukovii	1.659	-75.6052
222	Araceae	Anthurium krukovii	1.6641	-75.6066
223	Araceae	Anthurium krukovii	1.6641	-75.6066
224	Araceae	Anthurium latissimum	-10.0153	-75.5986
225	Araceae	Anthurium latissimum	-10.0153	-75.5986
226	Araceae	Anthurium latissimum	-10.0275	-75.6431
227	Araceae	Anthurium latissimum	-10.0275	-75.6431
228	Araceae	Anthurium latissimum	-10.1344	-75.3683
229	Araceae	Anthurium latissimum	-10.1344	-75.3683
230	Araceae	Anthurium latissimum	-10.1667	-75.5667
231	Araceae	Anthurium latissimum	-10.1833	-75.5667
232	Araceae	Anthurium latissimum	-10.1833	-75.5667
233	Araceae	Anthurium latissimum	-10.2714	-75.5517
234	Araceae	Anthurium latissimum	-10.2714	-75.5517
235	Araceae	Anthurium latissimum	-10.6564	-75.3408
236	Araceae	Anthurium latissimum	-10.6767	-75.3153
237	Araceae	Anthurium latissimum	-10.75	-74.9167
238	Araceae	Anthurium latissimum	-10.75	-74.9167
239	Araceae	Anthurium latissimum	-10.8889	-75.3
240	Araceae	Anthurium latissimum	-10.8917	-75.3
241	Araceae	Anthurium latissimum	-11.0558	-75.3286
242	Araceae	Anthurium latissimum	-11.1536	-75.4
243	Araceae	Anthurium latissimum	-17.1167	-65.5667
244	Araceae	Anthurium latissimum	-5.9	-76.0833
245	Araceae	Anthurium latissimum	-6.25	-76.7167
246	Araceae	Anthurium latissimum	-9.11666	-76.05
247	Araceae	Anthurium latissimum	-9.14389	-76.0453
248	Araceae	Anthurium latissimum	-9.14389	-76.0453
249	Araceae	Anthurium latissimum	-9.1839	-74.14
250	Araceae	Anthurium latissimum	-9.3	-75.9833
251	Araceae	Anthurium latissimum	-9.56666	-76.0186
252	Araceae	Anthurium llewellynii	-6.38	-76.65
253	Araceae	Anthurium llewellynii	-6.383	-76.633
254	Araceae	Anthurium llewellynii	-6.38333	-76.6333
255	Araceae	Anthurium llewellynii	-6.38333	-76.6333
256	Araceae	Anthurium llewellynii	-6.38333	-76.65
257	Araceae	Anthurium llewellynii	-6.38333	-76.6333
258	Araceae	Anthurium llewellynii	-6.5	-76.3667
259	Araceae	Anthurium llewellynii	-6.66666	-76.3333
260	Araceae	Anthurium llewellynii	-6.76666	-76.35
261	Araceae	Anthurium llewellynii	-6.76667	-76.35
262	Araceae	Anthurium llewellynii	-6.76667	-76.35
263	Araceae	Anthurium llewellynii	-6.77	-76.35
264	Araceae	Anthurium llewellynii	-7.18333	-76.75
265	Araceae	Anthurium llewellynii	-7.18333	-76.75
266	Araceae	Anthurium llewellynii	-9.1839	-74.14
267	Araceae	Anthurium llewellynii	-9.25	-75.98
268	Araceae	Anthurium llewellynii	-9.25	-75.9833
269	Araceae	Anthurium llewellynii	-9.3	-76
270	Araceae	Anthurium magdae	-11.0558	-75.3286
271	Araceae	Anthurium magdae	-11.9808	-73.6611
272	Araceae	Anthurium magdae	-11.9808	-73.6611
273	Araceae	Anthurium magdae	-5.85	-77.8333
274	Araceae	Anthurium magdae	-5.85	-77.8333
275	Araceae	Anthurium miaziense	-4.26667	-78.7
276	Araceae	Anthurium miaziense	-4.26667	-78.7
277	Araceae	Anthurium miaziense	-4.26667	-78.7
278	Araceae	Anthurium miaziense	-5.35583	-78.3733
279	Araceae	Anthurium miaziense	-5.35583	-78.3733
280	Araceae	Anthurium moonenii	-4.5	-63.1333
281	Araceae	Anthurium moonenii	-4.5	-63.1333
282	Araceae	Anthurium moonenii	-4.85	-65.35
283	Araceae	Anthurium moonenii	-4.85	-65.3533
284	Araceae	Anthurium moonenii	-5.7	-67.7
285	Araceae	Anthurium moonenii	4.10969	-52.0767
286	Araceae	Anthurium moonenii	4.10969	-52.0767
287	Araceae	Anthurium moonenii	4.1097	-52.0767
288	Araceae	Anthurium moonenii	4.10972	-52.0767
289	Araceae	Anthurium moonenii	4.10972	-52.0767
290	Araceae	Anthurium moonenii	4.28333	-52.1667
291	Araceae	Anthurium moonenii	4.3	-52.16
292	Araceae	Anthurium moonenii	4.3	-52.1667
293	Araceae	Anthurium moonenii	4.3	-52.1667
294	Araceae	Anthurium moonenii	4.3	-52.1667
295	Araceae	Anthurium moonenii	4.53333	-52.1333
296	Araceae	Anthurium moonenii	4.53333	-52.1333
297	Araceae	Anthurium moonenii	4.83333	-52.4333
298	Araceae	Anthurium mostaceroi	-4.55	-78.1667
299	Araceae	Anthurium mostaceroi	-4.55	-78.1667
300	Araceae	Anthurium oxyanthum	-4.12639	-78.7767
301	Araceae	Anthurium oxyphyllum	-5.27527	-79.2683
302	Araceae	Anthurium oxyphyllum	-5.29166	-79.2672
303	Araceae	Anthurium oxyphyllum	-9.1839	-74.14
304	Araceae	Anthurium palacioanum	-0.05	-77.8167
305	Araceae	Anthurium palacioanum	-0.133333	-77.4667
306	Araceae	Anthurium palacioanum	-0.133333	-77.4667
307	Araceae	Anthurium palacioanum	-0.71666	-77.5333
308	Araceae	Anthurium palacioanum	0.303833	-77.4089
309	Araceae	Anthurium palacioanum	0.303833	-77.4089
310	Araceae	Anthurium palacioanum	0.303833	-77.4089
311	Araceae	Anthurium palacioanum	0.71	-77.12
312	Araceae	Anthurium palmarense	-10.5333	-75.3833
313	Araceae	Anthurium pradoense	-9.18333	-76.2
314	Araceae	Anthurium pradoense	-9.18333	-76.2
315	Araceae	Anthurium pradoense	-9.28333	-76.0833
316	Araceae	Anthurium quipuscoae	-4.91667	-78.3167
317	Araceae	Anthurium quipuscoae	-4.91667	-78.3167
318	Araceae	Anthurium stephanii	-10.4036	-75.4844
319	Araceae	Anthurium stephanii	-12.2628	-72.0981
320	Araceae	Anthurium stephanii	-12.2628	-72.0981
321	Araceae	Anthurium stephanii	-14.4975	-68.2492
322	Araceae	Anthurium stephanii	-14.4975	-68.2492
323	Araceae	Anthurium stephanii	-14.5789	-68.8619
324	Araceae	Anthurium stephanii	-14.7495	-68.9493
325	Araceae	Anthurium stephanii	-14.7714	-68.9817
326	Araceae	Anthurium stephanii	-14.7714	-68.9817
327	Araceae	Anthurium stephanii	-16.2	-67.85
328	Araceae	Anthurium stephanii	-16.2	-67.8833
329	Araceae	Anthurium stephanii	-16.2	-67.8833
330	Araceae	Anthurium stephanii	-16.2108	-67.8869
331	Araceae	Anthurium stephanii	-16.2108	-67.8869
332	Araceae	Anthurium stephanii	-16.2333	-66.4333
333	Araceae	Anthurium stephanii	-16.2333	-67.8667
334	Araceae	Anthurium stephanii	-16.2333	-67.8667
335	Araceae	Anthurium stephanii	-16.4219	-67.5022
336	Araceae	Anthurium stephanii	-16.4219	-67.5022
337	Araceae	Anthurium stephanii	-16.6267	-66.7069
338	Araceae	Anthurium stephanii	-16.6267	-66.7069
339	Araceae	Anthurium stephanii	-2.09027	-78.1556
340	Araceae	Anthurium stephanii	-2.86666	-78.3667
341	Araceae	Anthurium stephanii	-4.99027	-78.9042
342	Araceae	Anthurium stephanii	-5.1075	-79.0681
343	Araceae	Anthurium stephanii	-5.1075	-79.0681
344	Araceae	Anthurium stephanii	-5.75	-77.6667
345	Araceae	Anthurium stephanii	-5.75	-77.6667
346	Araceae	Anthurium tarapotense	-0.08333	-76.1667
347	Araceae	Anthurium tarapotense	-1.01667	-75.7833
348	Araceae	Anthurium tarapotense	-4.1795	-76.35
349	Araceae	Anthurium tarapotense	-6.25	-76.68
350	Araceae	Anthurium tarapotense	-6.25	-76.6833
351	Araceae	Anthurium tarapotense	-6.5	-76.35
352	Araceae	Anthurium tarapotense	-6.56666	-76.2
353	Araceae	Anthurium tarapotense	-8.26138	-76.4578
354	Araceae	Anthurium tarapotense	-9.1839	-74.14
355	Araceae	Anthurium timplowmanii	-9.28333	-76.0833
356	Araceae	Anthurium timplowmanii	-9.3	-75.9833
357	Araceae	Anthurium timplowmanii	-9.35	-76.2
358	Araceae	Anthurium vaupesianum	-0.15	-70.4333
359	Araceae	Anthurium vaupesianum	-0.25	-70.5
360	Araceae	Anthurium vaupesianum	-1.38361	-69.4233
361	Araceae	Anthurium vaupesianum	-1.46	-72.69
362	Araceae	Anthurium vaupesianum	-1.46666	-70.7667
363	Araceae	Anthurium vaupesianum	-1.46667	-70.7667
364	Araceae	Anthurium vaupesianum	-1.67	-71.44
365	Araceae	Anthurium vaupesianum	-3.25	-72.9167
366	Araceae	Anthurium vaupesianum	-3.25	-72.9167
367	Araceae	Anthurium vaupesianum	-3.25	-72.9167
368	Araceae	Anthurium vaupesianum	0.07	-72.44
369	Araceae	Anthurium vaupesianum	0.14	-72.62
370	Araceae	Anthurium vaupesianum	1.23333	-70.2333
371	Araceae	Anthurium vaupesianum	1.65583	-70.2217
372	Araceae	Anthurium vaupesianum	1.65583	-70.2217
373	Araceae	Anthurium warintsense	-3.23416	-78.2861
374	Araceae	Anthurium yarumalense	-9.3	-76
375	Araliaceae	Sciodaphyllum lancifoliolatum	1.1	-76.6
376	Araliaceae	Sciodaphyllum lancifoliolatum	1.73	-75.69
377	Bromeliaceae	Aechmea aquilega	-1.50944	-48.3803
378	Bromeliaceae	Aechmea aquilega	-1.66683	-46.749
379	Bromeliaceae	Aechmea aquilega	-1.76555	-46.5375
380	Bromeliaceae	Aechmea aquilega	-1.89263	-45.8918
381	Bromeliaceae	Aechmea aquilega	-10	-55
382	Bromeliaceae	Aechmea aquilega	-10.7731	-53.0898
383	Bromeliaceae	Aechmea aquilega	-10.8339	-52.8731
384	Bromeliaceae	Aechmea aquilega	-2.34367	-53.0333
385	Bromeliaceae	Aechmea aquilega	2.32	-52.63
386	Bromeliaceae	Aechmea aquilega	2.41	-53.1
387	Bromeliaceae	Aechmea aquilega	2.542	-52.517
388	Bromeliaceae	Aechmea aquilega	2.88	-52.37
389	Bromeliaceae	Aechmea aquilega	2.88	-54.05
390	Bromeliaceae	Aechmea aquilega	2.88333	-54.05
391	Bromeliaceae	Aechmea aquilega	3.28	-52.93
392	Bromeliaceae	Aechmea aquilega	3.3	-52.95
393	Bromeliaceae	Aechmea aquilega	3.58	-53.33
394	Bromeliaceae	Aechmea aquilega	3.61	-53.2
395	Bromeliaceae	Aechmea aquilega	3.62	-53.2
396	Bromeliaceae	Aechmea aquilega	3.73333	-53.0333
397	Bromeliaceae	Aechmea aquilega	4.17	-52.17
398	Bromeliaceae	Aechmea aquilega	4.18	-52.15
399	Bromeliaceae	Aechmea aquilega	5.16667	-59.4833
400	Bromeliaceae	Aechmea aquilega	5.37676	-52.9568
401	Bromeliaceae	Aechmea aquilega	5.4	-52.9
402	Bromeliaceae	Aechmea aquilega	5.5	-54.03
403	Bromeliaceae	Aechmea aquilega	5.83	-55.16
404	Bromeliaceae	Aechmea aquilega	7.32	-62.22
405	Bromeliaceae	Aechmea aquilega	7.66	-61.33
406	Bromeliaceae	Aechmea aquilega	9.25	-61.1667
407	Bromeliaceae	Aechmea egleriana	-1.1646	-55.7591
408	Bromeliaceae	Aechmea egleriana	-1.17136	-55.6879
409	Bromeliaceae	Aechmea egleriana	-1.17167	-55.6881
410	Bromeliaceae	Aechmea egleriana	-10.8339	-52.8731
411	Bromeliaceae	Aechmea egleriana	-3.3625	-55.2164
412	Bromeliaceae	Aechmea egleriana	2.11098	-66.4327
413	Bromeliaceae	Aechmea egleriana	3.4	-52.13
414	Bromeliaceae	Aechmea egleriana	4.17	-52.17
415	Bromeliaceae	Aechmea egleriana	4.18	-52.15
416	Bromeliaceae	Aechmea fernandae	-1	-62.9167
417	Bromeliaceae	Aechmea fernandae	-1.29216	-56.6349
418	Bromeliaceae	Aechmea fernandae	-1.79867	-59.2602
419	Bromeliaceae	Aechmea fernandae	-10.0481	-66.8164
420	Bromeliaceae	Aechmea fernandae	-10.145	-61.9078
421	Bromeliaceae	Aechmea fernandae	-2.30659	-58.727
422	Bromeliaceae	Aechmea fernandae	-2.88333	-59.9667
423	Bromeliaceae	Aechmea fernandae	-2.88333	-59.97
424	Bromeliaceae	Aechmea fernandae	-2.93333	-59.9689
425	Bromeliaceae	Aechmea fernandae	-2.99167	-60.2253
426	Bromeliaceae	Aechmea fernandae	-4.36667	-58.6667
427	Bromeliaceae	Aechmea fernandae	-4.36667	-58.67
428	Bromeliaceae	Aechmea fernandae	-4.62	-58.47
429	Bromeliaceae	Aechmea fernandae	0.53	-53.13
430	Bromeliaceae	Aechmea fernandae	0.533333	-53.1333
431	Bromeliaceae	Aechmea fernandae	0.533333	-54.3333
432	Bromeliaceae	Aechmea fernandae	0.737222	-59.2542
433	Bromeliaceae	Aechmea fernandae	0.816667	-63.3167
434	Bromeliaceae	Aechmea fernandae	0.816667	-63.32
435	Bromeliaceae	Aechmea fernandae	0.833333	-63.35
436	Bromeliaceae	Aechmea fernandae	1.7333	-63.65
437	Bromeliaceae	Aechmea fernandae	1.84472	-52.7414
438	Bromeliaceae	Aechmea fernandae	1.88	-65.91
439	Bromeliaceae	Aechmea fernandae	3.0012	-61.4174
440	Bromeliaceae	Aechmea fernandae	3.36667	-61.33
441	Bromeliaceae	Aechmea fernandae	3.36667	-61.3333
442	Bromeliaceae	Aechmea fernandae	3.36667	-61.4167
443	Bromeliaceae	Aechmea fernandae	3.36667	-61.42
444	Bromeliaceae	Aechmea fernandae	4.38	-61.63
445	Bromeliaceae	Aechmea fernandae	4.6	-61.1
446	Bromeliaceae	Aechmea fernandae	7.0758	-65.9119
447	Bromeliaceae	Aechmea fernandae	1.73091	-63.6384
448	Bromeliaceae	Aechmea fernandae	1.7333	-63.65
449	Bromeliaceae	Aechmea fernandae	1.7333	-63.65
450	Bromeliaceae	Aechmea fernandae	-2.30659	-58.727
451	Bromeliaceae	Aechmea fernandae	-10.1667	-59.4594
452	Bromeliaceae	Aechmea fernandae	-5.45417	-57.0719
453	Bromeliaceae	Aechmea fernandae	3.36667	-61.3333
454	Bromeliaceae	Aechmea fernandae	3.0012	-61.4174
455	Bromeliaceae	Aechmea fernandae	3.36667	-61.3333
456	Bromeliaceae	Aechmea fernandae	3.36667	-61.4167
457	Bromeliaceae	Aechmea fernandae	4.4	-61.1
458	Bromeliaceae	Aechmea fernandae	3.36667	-61.3333
459	Bromeliaceae	Aechmea murcae	-3.17027	-78.2425
460	Bromeliaceae	Aechmea polyantha	2.55	-51.27
461	Bromeliaceae	Aechmea polyantha	4.17	-52.17
462	Bromeliaceae	Aechmea polyantha	4.18333	-52.15
463	Bromeliaceae	Aechmea prancei	-9.1	-68.62
464	Bromeliaceae	Aechmea rodriguesiana	-10.8339	-52.8731
465	Bromeliaceae	Aechmea rodriguesiana	-2.43333	-59.8
466	Bromeliaceae	Aechmea rodriguesiana	-2.47722	-60.78
467	Bromeliaceae	Aechmea rodriguesiana	-2.47722	-60.7831
468	Bromeliaceae	Aechmea rodriguesiana	-2.82594	-59.1708
469	Bromeliaceae	Aechmea rodriguesiana	-2.88333	-59.9667
470	Bromeliaceae	Aechmea rodriguesiana	-2.88333	-59.97
471	Bromeliaceae	Aechmea rodriguesiana	-2.88333	-60.4667
472	Bromeliaceae	Aechmea rodriguesiana	-2.93333	-59.9689
473	Bromeliaceae	Aechmea rodriguesiana	-10.8339	-52.8731
474	Bromeliaceae	Aechmea rodriguesiana	-2.62139	-60.9442
475	Bromeliaceae	Aechmea rodriguesiana	-2.93333	-59.9689
476	Bromeliaceae	Aechmea rodriguesiana	-2.88333	-60.4667
477	Bromeliaceae	Aechmea rodriguesiana	-2.88333	-60.4667
478	Bromeliaceae	Aechmea rodriguesiana	-2.93333	-59.9689
479	Bromeliaceae	Aechmea rodriguesiana	-3.10194	-60.025
480	Bromeliaceae	Aechmea rodriguesiana	-3.10194	-60.025
481	Bromeliaceae	Aechmea rodriguesiana	-2.82594	-59.1708
482	Bromeliaceae	Aechmea rodriguesiana	-2.88333	-59.9667
483	Bromeliaceae	Aechmea rodriguesiana	-2.88333	-59.9667
484	Bromeliaceae	Aechmea rodriguesiana	-2.88333	-59.9667
485	Bromeliaceae	Aechmea rodriguesiana	-2.43333	-59.8
486	Bromeliaceae	Aechmea rodriguesiana	-2.88333	-59.9667
487	Bromeliaceae	Aechmea rodriguesiana	-2.88333	-59.9667
488	Bromeliaceae	Aechmea rodriguesiana	-2.47722	-60.7831
489	Bromeliaceae	Aechmea rodriguesiana	-3.38333	-60.8333
490	Bromeliaceae	Aechmea rodriguesiana	-2.82594	-59.1708
491	Bromeliaceae	Guzmania alcantareoides	-3.83	-78.7
492	Bromeliaceae	Guzmania cuatrecasasii	1.68278	-75.9
493	Bromeliaceae	Guzmania goudotiana	-2.41666	-78.1667
494	Bromeliaceae	Guzmania pungens	-3.51888	-78.44
495	Bromeliaceae	Guzmania triangularis	-4.36957	-78.658
496	Bromeliaceae	Guzmania vittata	-0.01	-70.96
497	Bromeliaceae	Guzmania vittata	-0.01667	-70.9667
498	Bromeliaceae	Guzmania vittata	-0.46	-70.2
499	Bromeliaceae	Guzmania vittata	-0.63	-72.08
500	Bromeliaceae	Guzmania vittata	-10	-55
501	Bromeliaceae	Guzmania vittata	-10.8339	-52.8731
502	Bromeliaceae	Guzmania vittata	-2.61061	-71.4857
503	Bromeliaceae	Guzmania vittata	-2.61061	-71.4857
504	Bromeliaceae	Guzmania vittata	-2.71667	-70.5278
505	Bromeliaceae	Guzmania vittata	-2.71667	-70.5278
506	Bromeliaceae	Guzmania vittata	-2.79275	-72.9175
507	Bromeliaceae	Guzmania vittata	-2.79275	-72.9175
508	Bromeliaceae	Guzmania vittata	-2.91	-69.76
509	Bromeliaceae	Guzmania vittata	-3.74805	-73.2472
510	Bromeliaceae	Guzmania vittata	-3.8	-73.4167
511	Bromeliaceae	Guzmania vittata	-4	-65
512	Bromeliaceae	Guzmania vittata	-4.00306	-73.1583
513	Bromeliaceae	Guzmania vittata	-4.00306	-73.1583
514	Bromeliaceae	Guzmania vittata	-4.13333	-72.9167
515	Bromeliaceae	Guzmania vittata	-4.13333	-72.9167
516	Bromeliaceae	Guzmania vittata	-4.83972	-65.0542
517	Bromeliaceae	Guzmania vittata	-4.83972	-65.0542
518	Bromeliaceae	Guzmania vittata	-7.41667	-73.63
519	Bromeliaceae	Guzmania vittata	-7.41667	-73.6333
520	Bromeliaceae	Guzmania vittata	-7.42	-73.63
521	Bromeliaceae	Guzmania vittata	-7.4486	-73.6614
522	Bromeliaceae	Guzmania vittata	-7.4667	-73.6242
523	Bromeliaceae	Guzmania vittata	-7.5	-73.73
524	Bromeliaceae	Guzmania vittata	-9.1839	-74.14
525	Bromeliaceae	Guzmania vittata	0.01319	-71.0297
526	Bromeliaceae	Guzmania vittata	0.13889	-70.9506
527	Bromeliaceae	Guzmania vittata	0.63	-69.23
528	Bromeliaceae	Guzmania vittata	0.67	-70.23
529	Bromeliaceae	Guzmania vittata	0.676	-70.239
530	Bromeliaceae	Guzmania vittata	0.91	-70.33
531	Bromeliaceae	Guzmania vittata	1.00642	-70.4232
532	Bromeliaceae	Guzmania vittata	1.1	-70.1
533	Bromeliaceae	Guzmania vittata	1.19	-70.3
534	Bromeliaceae	Guzmania vittata	1.21	-70.19
535	Bromeliaceae	Guzmania vittata	1.275	-70.2383
536	Bromeliaceae	Racinaea euryelytra	-0.2	-77.7833
537	Bromeliaceae	Racinaea euryelytra	-2.93333	-78.5167
538	Bromeliaceae	Racinaea euryelytra	-3.45	-78.3667
539	Bromeliaceae	Racinaea euryelytra	-4.38453	-79.111
540	Bromeliaceae	Racinaea euryelytra	-5.68277	-79.2481
541	Bromeliaceae	Tillandsia membranacifolia	-16.85	-66.9167
542	Bromeliaceae	Tillandsia membranacifolia	-16.85	-66.9167
543	Clusiaceae	Clusia guaviarensis	-0.896667	-77.845
544	Clusiaceae	Clusia guaviarensis	-0.896667	-77.845
545	Clusiaceae	Clusia guaviarensis	-1.25	-76.9167
546	Clusiaceae	Clusia guaviarensis	-1.53333	-76.85
547	Clusiaceae	Clusia guaviarensis	-1.53333	-76.85
548	Clusiaceae	Clusia guaviarensis	-9.1839	-74.14
549	Clusiaceae	Clusia guaviarensis	0.013556	-76.3043
550	Clusiaceae	Clusia guaviarensis	2.56	-72.73
551	Clusiaceae	Clusia guaviarensis	2.56577	-72.7372
552	Dryopteridaceae	Elaphoglossum bryogenes	-0.616667	-77.85
553	Dryopteridaceae	Elaphoglossum bryogenes	-0.616667	-77.85
554	Dryopteridaceae	Elaphoglossum bryogenes	-0.62	-77.85
555	Ericaceae	Cavendishia speciosa	1.14888	-72.6478
556	Ericaceae	Ceratostema pedunculatum	-4.3	-78.72
557	Ericaceae	Ceratostema pedunculatum	-4.33	-78.67
558	Ericaceae	Ceratostema silvicola	-0.73	-77.8
559	Ericaceae	Ceratostema silvicola	-0.73333	-77.8
560	Ericaceae	Ceratostema silvicola	-1.06666	-77.6
561	Ericaceae	Ceratostema silvicola	-1.06916	-77.6155
562	Ericaceae	Ceratostema silvicola	-1.07	-77.6
563	Ericaceae	Diogenesia antioquiensis	-6.75	-76.3333
564	Ericaceae	Macleania recumbens	1.6828	-75.9
565	Ericaceae	Orthaea oriens	-0.71666	-77.6
566	Ericaceae	Orthaea oriens	-0.72	-77.6
567	Ericaceae	Orthaea oriens	-0.76666	-77.4333
568	Ericaceae	Orthaea oriens	-0.77	-77.43
569	Ericaceae	Orthaea oriens	-0.85	-77.67
570	Ericaceae	Orthaea oriens	-3.13	-78.55
571	Ericaceae	Orthaea oriens	-3.13333	-78.55
572	Ericaceae	Psammisia sclerantha	-0.13333	-77.4667
573	Ericaceae	Psammisia sclerantha	-0.5	-77.87
574	Ericaceae	Psammisia sclerantha	-0.6	-77.85
575	Ericaceae	Psammisia sclerantha	-0.616	-77.85
576	Ericaceae	Psammisia sclerantha	-0.62	-77.85
577	Ericaceae	Psammisia sclerantha	-0.65	-77.5167
578	Ericaceae	Psammisia sclerantha	-0.66666	-77.5833
579	Ericaceae	Psammisia sclerantha	-0.71666	-77.5333
580	Ericaceae	Psammisia sclerantha	-0.71666	-77.6
581	Ericaceae	Psammisia sclerantha	-0.72	-77.53
582	Ericaceae	Psammisia sclerantha	-0.72	-77.6
583	Ericaceae	Psammisia sclerantha	-0.75	-77.6667
584	Ericaceae	Psammisia sclerantha	-0.75	-77.67
585	Ericaceae	Psammisia sclerantha	-0.83	-77.5456
586	Ericaceae	Psammisia sclerantha	-0.83	-77.5456
587	Ericaceae	Psammisia sclerantha	-0.83	-77.5456
588	Ericaceae	Psammisia sclerantha	-0.88	-77.55
589	Ericaceae	Psammisia sclerantha	-0.916667	-77.4167
590	Ericaceae	Psammisia sclerantha	-0.916667	-77.4167
591	Ericaceae	Psammisia sclerantha	-0.92	-77.42
592	Ericaceae	Psammisia sclerantha	-1.46666	-77.9833
593	Ericaceae	Psammisia sclerantha	-1.616	-77.833
594	Ericaceae	Psammisia sclerantha	-1.61666	-77.8333
595	Ericaceae	Psammisia sclerantha	-1.62	-77.83
596	Ericaceae	Psammisia sclerantha	-1.63333	-77.8833
597	Ericaceae	Psammisia sclerantha	-1.63333	-77.8833
598	Ericaceae	Psammisia sclerantha	-10.75	-74.38
599	Ericaceae	Psammisia sclerantha	-2.67	-78
600	Ericaceae	Psammisia sclerantha	-2.98	-78.42
601	Ericaceae	Psammisia sclerantha	-3.11667	-78.2333
602	Ericaceae	Psammisia sclerantha	-3.12	-78.23
603	Ericaceae	Psammisia sclerantha	-3.5	-78.17
604	Ericaceae	Psammisia sclerantha	-5	-78
605	Ericaceae	Psammisia sclerantha	-5.26555	-78.3686
606	Ericaceae	Psammisia sclerantha	0.23	-77.22
607	Ericaceae	Psammisia sclerantha	0.233333	-77.2167
608	Ericaceae	Psammisia sclerantha	0.233333	-77.2167
609	Ericaceae	Psammisia sclerantha	0.33181	-77.4237
610	Ericaceae	Psammisia sclerantha	0.3333	-77.4167
611	Ericaceae	Psammisia sclerantha	0.7	-77.12
612	Ericaceae	Psammisia sclerantha	0.71	-77.15
613	Ericaceae	Psammisia sclerantha	1.04	-76.61
614	Ericaceae	Psammisia sclerantha	1.6	-75.61
615	Ericaceae	Psammisia sclerantha	1.6	-75.86
616	Ericaceae	Psammisia sclerantha	1.60239	-75.8636
617	Ericaceae	Psammisia sclerantha	1.61	-75.68
618	Ericaceae	Psammisia sclerantha	1.65	-75.9
619	Ericaceae	Psammisia sclerantha	1.65611	-75.9067
620	Ericaceae	Psammisia sclerantha	1.65625	-75.9069
621	Ericaceae	Psammisia sclerantha	1.65625	-75.9069
622	Ericaceae	Psammisia sclerantha	1.68	-75.9
623	Ericaceae	Psammisia sclerantha	1.68278	-75.9
624	Ericaceae	Psammisia sclerantha	1.68278	-75.9058
625	Ericaceae	Psammisia sclerantha	1.73	-75.66
626	Ericaceae	Psammisia sclerantha	1.88	-75.68
627	Ericaceae	Themistoclesia orientalis	-0.11666	-77.6
628	Ericaceae	Themistoclesia orientalis	-0.12	-77.6
629	Ericaceae	Themistoclesia orientalis	-0.133333	-77.5
630	Ericaceae	Themistoclesia orientalis	-0.18	-77.7
631	Ericaceae	Themistoclesia orientalis	-0.183333	-77.7
632	Ericaceae	Themistoclesia orientalis	-0.183333	-77.7
633	Ericaceae	Themistoclesia orientalis	-0.62	-77.85
634	Ericaceae	Themistoclesia orientalis	-0.65	-77.85
635	Ericaceae	Themistoclesia orientalis	-10.25	-75.25
636	Ericaceae	Themistoclesia orientalis	-10.3794	-75.4619
637	Ericaceae	Themistoclesia orientalis	-10.3803	-75.4614
638	Ericaceae	Themistoclesia orientalis	-10.3803	-75.4614
639	Ericaceae	Themistoclesia orientalis	-10.3869	-75.4678
640	Ericaceae	Themistoclesia orientalis	-10.4175	-75.4464
641	Ericaceae	Themistoclesia orientalis	-10.4175	-75.4464
642	Ericaceae	Themistoclesia orientalis	-10.4389	-75.4378
643	Ericaceae	Themistoclesia orientalis	-10.4389	-75.4378
644	Ericaceae	Themistoclesia orientalis	-10.6233	-75.2953
645	Ericaceae	Themistoclesia orientalis	-3.26361	-78.17
646	Ericaceae	Themistoclesia orientalis	-3.26361	-78.17
647	Ericaceae	Themistoclesia orientalis	-6.72703	-77.659
648	Ericaceae	Themistoclesia orientalis	-9.1839	-74.14
649	Ericaceae	Thibaudia lateriflora	-0.966	-77.866
650	Ericaceae	Thibaudia lateriflora	-0.96666	-77.8667
651	Ericaceae	Thibaudia lateriflora	-0.97	-77.87
652	Ericaceae	Thibaudia lateriflora	-1.52973	-77.8875
653	Ericaceae	Thibaudia lateriflora	-2.67	-78
654	Ericaceae	Thibaudia yungensis	-16.3493	-67.7866
655	Ericaceae	Thibaudia yungensis	-16.3493	-67.7867
656	Gesneriaceae	Columnea chrysotricha	0.9	-76.17
657	Gesneriaceae	Columnea chrysotricha	1.2	-76.6333
658	Gesneriaceae	Columnea chrysotricha	1.43061	-75.888
659	Gesneriaceae	Columnea chrysotricha	1.5825	-75.8679
660	Gesneriaceae	Columnea chrysotricha	1.59136	-75.9382
661	Gesneriaceae	Columnea chrysotricha	1.602	-75.9028
662	Gesneriaceae	Columnea chrysotricha	1.602	-75.9029
663	Gesneriaceae	Columnea chrysotricha	1.6022	-75.3868
664	Gesneriaceae	Columnea chrysotricha	1.6022	-75.7686
665	Gesneriaceae	Columnea chrysotricha	1.6025	-75.8636
666	Gesneriaceae	Columnea chrysotricha	1.62	-75.9
667	Gesneriaceae	Columnea chrysotricha	1.65611	-75.9067
668	Gesneriaceae	Columnea chrysotricha	1.65611	-75.9067
669	Gesneriaceae	Columnea chrysotricha	1.65611	-75.9067
670	Gesneriaceae	Columnea chrysotricha	1.68278	-75.9058
671	Gesneriaceae	Columnea chrysotricha	1.75006	-75.6189
672	Gesneriaceae	Columnea chrysotricha	1.75006	-75.6189
673	Gesneriaceae	Columnea coronocrypta	1.23333	-76.05
674	Gesneriaceae	Columnea cuspidata	1	-74
675	Gesneriaceae	Drymonia laciniosa	-2.53	-77.9
676	Hymenophyllaceae	Hymenophyllum prionema	-3.60132	-52.4957
677	Marcgraviaceae	Marcgraviastrum apaporensis	0.083333	-70.6667
678	Marcgraviaceae	Marcgraviastrum apaporensis	0.083333	-70.6667
679	Melastomataceae	Blakea andreana	1.2	-76.63
680	Melastomataceae	Blakea andreana	1.2	-76.6333
681	Melastomataceae	Blakea calyptrata	0.468333	-77.2856
682	Melastomataceae	Blakea calyptrata	1.34861	-76.1031
683	Melastomataceae	Blakea calyptrata	1.581	-75.9483
684	Melastomataceae	Blakea calyptrata	1.68278	-75.9
685	Melastomataceae	Blakea calyptrata	1.69914	-75.9003
686	Melastomataceae	Blakea calyptrata	1.69914	-75.9003
687	Melastomataceae	Blakea calyptrata	1.83	-75.67
688	Melastomataceae	Blakea granatensis	0.468333	-77.2856
689	Melastomataceae	Blakea truncata	0.501944	-77.2303
690	Melastomataceae	Blakea truncata	0.9	-76.1667
691	Melastomataceae	Blakea truncata	0.9	-76.1667
692	Melastomataceae	Blakea truncata	0.9	-76.1667
693	Melastomataceae	Blakea truncata	0.9	-76.17
694	Melastomataceae	Blakea truncata	1.68258	-75.9048
695	Melastomataceae	Blakea truncata	1.68258	-75.9048
696	Melastomataceae	Miconia serpens	-0.516	-76.383
697	Melastomataceae	Miconia serpens	-0.51666	-76.3833
698	Melastomataceae	Miconia serpens	-0.52	-76.38
699	Melastomataceae	Miconia serpens	-0.616667	-76.45
700	Melastomataceae	Miconia serpens	-0.616667	-76.45
701	Melastomataceae	Miconia serpens	-0.665883	-76.4295
702	Melastomataceae	Miconia serpens	-0.665883	-76.4295
703	Melastomataceae	Miconia serpens	-0.666667	-76.4333
704	Melastomataceae	Miconia serpens	-0.666667	-76.4333
705	Melastomataceae	Miconia serpens	-0.67	-76.43
706	Melastomataceae	Miconia serpens	-0.86666	-76.0833
707	Melastomataceae	Miconia serpens	-0.866667	-76.0833
708	Melastomataceae	Miconia serpens	-0.866667	-76.0833
709	Melastomataceae	Miconia serpens	-0.8895	-76.2253
710	Melastomataceae	Miconia serpens	-0.8895	-76.2253
711	Melastomataceae	Miconia serpens	-0.902083	-76.2209
712	Melastomataceae	Miconia serpens	-0.902083	-76.2209
713	Melastomataceae	Miconia serpens	-0.916	-77.35
714	Melastomataceae	Miconia serpens	-0.91666	-77.35
715	Melastomataceae	Miconia serpens	-0.92	-77.35
716	Melastomataceae	Miconia serpens	-0.98333	-77.8167
717	Melastomataceae	Miconia serpens	-1.01666	-75.7833
718	Melastomataceae	Miconia serpens	-1.01667	-75.7833
719	Melastomataceae	Miconia serpens	-1.01667	-75.7833
720	Melastomataceae	Miconia serpens	-1.74444	-77.9136
721	Melastomataceae	Miconia serpens	-1.74444	-77.9136
722	Melastomataceae	Miconia serpens	-10.593	-75.0853
723	Melastomataceae	Miconia serpens	-10.5931	-75.0853
724	Melastomataceae	Miconia serpens	-10.6622	-75.0506
725	Melastomataceae	Miconia serpens	-10.6622	-75.0506
726	Melastomataceae	Miconia serpens	-11.7856	-72.6992
727	Melastomataceae	Miconia serpens	-11.7856	-72.6992
728	Melastomataceae	Miconia serpens	-12.25	-70.8
729	Melastomataceae	Miconia serpens	-12.5	-72.5
730	Melastomataceae	Miconia serpens	-13.0275	-71.4969
731	Melastomataceae	Miconia serpens	-13.5	-69.8333
732	Melastomataceae	Miconia serpens	-13.5	-69.8333
733	Melastomataceae	Miconia serpens	-13.5	-69.8333
734	Melastomataceae	Miconia serpens	-2.38	-77.5
735	Melastomataceae	Miconia serpens	-2.383	-77.5
736	Melastomataceae	Miconia serpens	-2.38333	-77.5
737	Melastomataceae	Miconia serpens	-2.38333	-77.5
738	Melastomataceae	Miconia serpens	-2.83333	-76.9167
739	Melastomataceae	Miconia serpens	-2.83333	-76.9167
740	Melastomataceae	Miconia serpens	-2.91667	-76.4167
741	Melastomataceae	Miconia serpens	-2.91667	-76.4167
742	Melastomataceae	Miconia serpens	-3.78	-70.25
743	Melastomataceae	Miconia serpens	-3.78333	-70.25
744	Melastomataceae	Miconia serpens	-4.11666	-78.6167
745	Melastomataceae	Miconia serpens	-4.12	-78.62
746	Melastomataceae	Miconia serpens	-4.46083	-77.5575
747	Melastomataceae	Miconia serpens	-9.58	-74.85
748	Melastomataceae	Miconia serpens	-9.58333	-74.85
749	Melastomataceae	Miconia serpens	0.9	-76.17
750	Moraceae	Ficus tequendamae	1	-74
751	Orchidaceae	Anathallis taracuana	-2.88333	-59.9667
752	Orchidaceae	Anathallis taracuana	-2.88333	-59.97
753	Orchidaceae	Campylocentrum tenue	-10	-55
754	Orchidaceae	Catasetum albovirens	-1.61261	-46.8193
755	Orchidaceae	Catasetum albovirens	-1.76667	-47.4333
756	Orchidaceae	Catasetum albovirens	-4.24167	-49.5878
757	Orchidaceae	Catasetum albovirens	-5.36667	-49.1167
758	Orchidaceae	Catasetum ariquemense	-11.1333	-62.35
759	Orchidaceae	Catasetum complanatum	-11.1917	-61.8675
760	Orchidaceae	Catasetum complanatum	-11.1917	-61.8675
761	Orchidaceae	Catasetum complanatum	-9.9	-63.0333
762	Orchidaceae	Catasetum denticulatum	-11.1675	-61.8703
763	Orchidaceae	Catasetum denticulatum	-11.1675	-61.8703
764	Orchidaceae	Catasetum denticulatum	-11.1675	-61.8869
765	Orchidaceae	Catasetum denticulatum	-8.75	-63.9
766	Orchidaceae	Catasetum denticulatum	-9.9	-63.0333
767	Orchidaceae	Catasetum galeritum	-1.36639	-48.3722
768	Orchidaceae	Catasetum galeritum	-1.76667	-47.4333
769	Orchidaceae	Catasetum galeritum	-4.76667	-48.0667
770	Orchidaceae	Catasetum galeritum	-5.36667	-49.1167
771	Orchidaceae	Catasetum galeritum	-9.06917	-57.0692
772	Orchidaceae	Catasetum galeritum	-9.06917	-57.0692
773	Orchidaceae	Catasetum galeritum	-9.78333	-54.9
774	Orchidaceae	Catasetum gnomus	-11.1667	-61.8667
775	Orchidaceae	Catasetum gnomus	-2.88333	-59.9667
776	Orchidaceae	Catasetum gnomus	-2.88333	-59.97
777	Orchidaceae	Catasetum gnomus	-3.1	-60.0167
778	Orchidaceae	Catasetum gnomus	-3.28333	-60.1833
779	Orchidaceae	Catasetum gnomus	-4.08333	-63.1333
780	Orchidaceae	Catasetum gnomus	-8.75	-63.9
781	Orchidaceae	Catasetum hopkinsonianum	-10.9689	-55.6194
782	Orchidaceae	Catasetum hopkinsonianum	-10.9689	-55.6194
783	Orchidaceae	Catasetum hopkinsonianum	-10.985	-55.6733
784	Orchidaceae	Catasetum hopkinsonianum	-10.985	-55.6733
785	Orchidaceae	Catasetum hopkinsonianum	-10.985	-55.6739
786	Orchidaceae	Catasetum hopkinsonianum	-10.985	-55.6739
787	Orchidaceae	Catasetum hopkinsonianum	-10.9885	-55.6195
788	Orchidaceae	Catasetum hopkinsonianum	-10.9996	-55.6733
789	Orchidaceae	Catasetum hopkinsonianum	-11.1675	-63.8333
790	Orchidaceae	Catasetum hopkinsonianum	-11.1675	-63.8333
791	Orchidaceae	Catasetum hopkinsonianum	-12.05	-63.5667
792	Orchidaceae	Catasetum hopkinsonianum	-9.34583	-56.7758
793	Orchidaceae	Catasetum hopkinsonianum	-9.34583	-56.7758
794	Orchidaceae	Catasetum hopkinsonianum	-9.34833	-56.7803
795	Orchidaceae	Catasetum hopkinsonianum	-9.34833	-56.7803
796	Orchidaceae	Catasetum hopkinsonianum	-9.34861	-56.78
797	Orchidaceae	Catasetum hopkinsonianum	-9.34861	-56.7836
798	Orchidaceae	Catasetum hopkinsonianum	-9.34861	-56.7836
799	Orchidaceae	Catasetum hopkinsonianum	-9.34861	-56.8003
800	Orchidaceae	Catasetum hopkinsonianum	-9.34861	-56.8003
801	Orchidaceae	Catasetum hopkinsonianum	-9.35389	-56.7708
802	Orchidaceae	Catasetum hopkinsonianum	-9.35389	-56.7708
803	Orchidaceae	Catasetum kraenzlinianum	-11.9667	-61.95
804	Orchidaceae	Catasetum kraenzlinianum	-9.34444	-56.7719
805	Orchidaceae	Catasetum kraenzlinianum	-9.34444	-56.7719
806	Orchidaceae	Catasetum kraenzlinianum	-9.35417	-56.7867
807	Orchidaceae	Catasetum kraenzlinianum	-9.35417	-56.7867
808	Orchidaceae	Catasetum kraenzlinianum	-9.35639	-56.7817
809	Orchidaceae	Catasetum kraenzlinianum	-9.35639	-56.7817
810	Orchidaceae	Catasetum kraenzlinianum	-9.35778	-56.8142
811	Orchidaceae	Catasetum kraenzlinianum	-9.35778	-56.8142
812	Orchidaceae	Catasetum multifidum	-6.06667	-49.9
813	Orchidaceae	Catasetum multifidum	-9.33806	-56.7953
814	Orchidaceae	Catasetum multifidum	-9.33806	-56.7953
815	Orchidaceae	Catasetum multifidum	-9.33972	-56.7956
816	Orchidaceae	Catasetum multifidum	-9.33972	-56.7956
817	Orchidaceae	Catasetum multifidum	-9.34667	-56.7883
818	Orchidaceae	Catasetum multifidum	-9.34667	-56.7883
819	Orchidaceae	Catasetum multifidum	-9.35361	-56.78
820	Orchidaceae	Catasetum multifidum	-9.35778	-56.8142
821	Orchidaceae	Catasetum multifidum	-9.35778	-56.8142
822	Orchidaceae	Catasetum rivularium	-1	-59
823	Orchidaceae	Catasetum rivularium	-2.88333	-59.9667
824	Orchidaceae	Catasetum rivularium	-2.88333	-59.97
825	Orchidaceae	Catasetum rivularium	-3.1	-60.0167
826	Orchidaceae	Catasetum rondonense	-8.75	-63.9
827	Orchidaceae	Catasetum rondonense	-9.55	-65.2167
828	Orchidaceae	Catasetum semicirculatum	-11.1675	-63.8333
829	Orchidaceae	Catasetum semicirculatum	-11.1675	-63.8333
830	Orchidaceae	Catasetum semicirculatum	-12.4333	-64.2167
831	Orchidaceae	Catasetum semicirculatum	-14.3451	-68.4632
832	Orchidaceae	Catasetum semicirculatum	-8.75	-63.9
833	Orchidaceae	Catasetum semicirculatum	-9.06667	-68.65
834	Orchidaceae	Catasetum tigrinum	-10.9624	-55.5741
835	Orchidaceae	Catasetum tigrinum	-10.9625	-55.5742
836	Orchidaceae	Catasetum tigrinum	-10.9625	-55.5742
837	Orchidaceae	Catasetum tigrinum	-10.9625	-55.5747
838	Orchidaceae	Catasetum tigrinum	-10.9625	-55.5747
839	Orchidaceae	Catasetum tigrinum	-10.9711	-55.6572
840	Orchidaceae	Catasetum tigrinum	-10.9711	-55.6572
841	Orchidaceae	Catasetum tigrinum	-10.9993	-55.5248
842	Orchidaceae	Catasetum tigrinum	-10.9994	-55.5247
843	Orchidaceae	Catasetum tigrinum	-10.9994	-55.5256
844	Orchidaceae	Catasetum tigrinum	-10.9994	-55.5247
845	Orchidaceae	Catasetum tigrinum	-10.9994	-55.5256
846	Orchidaceae	Catasetum tigrinum	-11.0178	-55.3683
847	Orchidaceae	Catasetum tigrinum	-11.0181	-55.3683
848	Orchidaceae	Catasetum tigrinum	-11.0181	-55.3692
849	Orchidaceae	Catasetum tigrinum	-11.0181	-55.3683
850	Orchidaceae	Catasetum tigrinum	-11.0181	-55.3692
851	Orchidaceae	Catasetum tigrinum	-11.0936	-55.3042
852	Orchidaceae	Catasetum tigrinum	-11.0936	-55.3042
853	Orchidaceae	Catasetum tigrinum	-11.4128	-55.3557
854	Orchidaceae	Catasetum tigrinum	-11.4128	-55.3557
855	Orchidaceae	Catasetum tigrinum	-11.85	-55.65
856	Orchidaceae	Catasetum tigrinum	-14.6194	-57.4833
857	Orchidaceae	Catasetum tigrinum	-14.6535	-57.4329
858	Orchidaceae	Catasetum tigrinum	-2.88333	-59.9667
859	Orchidaceae	Catasetum tigrinum	-2.88333	-59.97
860	Orchidaceae	Catasetum tigrinum	-3.1	-60.0167
861	Orchidaceae	Catasetum tigrinum	-3.28333	-60.1833
862	Orchidaceae	Catasetum tigrinum	-9.34667	-56.7883
863	Orchidaceae	Catasetum tigrinum	-9.34667	-56.7883
864	Orchidaceae	Catasetum tigrinum	-9.35333	-56.7797
865	Orchidaceae	Catasetum tigrinum	-9.35333	-56.7797
866	Orchidaceae	Cattleya trianae	1.61438	-75.6062
867	Orchidaceae	Dichaea caquetana	1.64671	-75.6113
868	Orchidaceae	Dracula dalessandroi	-4.45	-79.15
869	Orchidaceae	Dracula papillosa	-1.43261	-78.0041
870	Orchidaceae	Dracula rezekiana	-2.8666	-78.366
871	Orchidaceae	Dracula rezekiana	-3.8	-78.3667
872	Orchidaceae	Dracula rezekiana	0.05	-77.333
873	Orchidaceae	Dracula vlad-tepes	1.63396	-76.2389
874	Orchidaceae	Dryadella osmariniana	-2.88333	-59.9667
875	Orchidaceae	Dryadella osmariniana	-2.88333	-59.97
876	Orchidaceae	Elleanthus auriculatus	-10.3819	-75.6575
877	Orchidaceae	Elleanthus auriculatus	-10.3819	-75.6575
878	Orchidaceae	Elleanthus ecuadorensis	-0.5	-77.87
879	Orchidaceae	Elleanthus ecuadorensis	-0.6	-77.5833
880	Orchidaceae	Elleanthus ecuadorensis	-0.6	-77.7
881	Orchidaceae	Elleanthus ecuadorensis	-0.683	-77.833
882	Orchidaceae	Elleanthus ecuadorensis	-0.71666	-77.6
883	Orchidaceae	Elleanthus ecuadorensis	-0.83583	-77.5328
884	Orchidaceae	Elleanthus ecuadorensis	-0.985833	-77.5328
885	Orchidaceae	Elleanthus ecuadorensis	-0.985833	-77.5328
886	Orchidaceae	Elleanthus ecuadorensis	-3.811	-78.607
887	Orchidaceae	Elleanthus lateralis	-0.65	-77.5167
888	Orchidaceae	Elleanthus lateralis	-0.83583	-77.5328
889	Orchidaceae	Elleanthus lateralis	-4.01666	-78.9167
890	Orchidaceae	Elleanthus lateralis	-4.02	-78.92
891	Orchidaceae	Elleanthus phorcophyllus	-3.811	-78.607
892	Orchidaceae	Elleanthus rhizomatosus	-4.03	-78.98
893	Orchidaceae	Elleanthus rhizomatosus	-4.07	-78.96
894	Orchidaceae	Eloyella dalstroemii	-0.72	-77.7
895	Orchidaceae	Encyclia yauaperyensis	-1.95639	-51.5744
896	Orchidaceae	Epidendrum acreense	-12.45	-70.6833
897	Orchidaceae	Epidendrum arachnoglossum	-16.3069	-67.893
898	Orchidaceae	Epidendrum jatunsachanum	-3.811	-78.607
899	Orchidaceae	Epidendrum lezlieae	-16.25	-67.7833
900	Orchidaceae	Epidendrum porquerense	-10.3833	-75.2667
901	Orchidaceae	Epidendrum stenostachyum	-10.2167	-75.2667
902	Orchidaceae	Epidendrum stenostachyum	-10.375	-75.6436
903	Orchidaceae	Epidendrum stenostachyum	-10.3833	-75.6214
904	Orchidaceae	Epidendrum stenostachyum	-10.3836	-75.6294
905	Orchidaceae	Epidendrum stenostachyum	-10.3836	-75.6294
906	Orchidaceae	Epidendrum stenostachyum	-10.4267	-75.4367
907	Orchidaceae	Epidendrum stenostachyum	-10.4267	-75.4367
908	Orchidaceae	Epidendrum stenostachyum	-10.4294	-75.435
909	Orchidaceae	Epidendrum stenostachyum	-10.4294	-75.4353
910	Orchidaceae	Epidendrum stenostachyum	-10.4294	-75.435
911	Orchidaceae	Epidendrum stenostachyum	-10.4294	-75.4353
912	Orchidaceae	Epidendrum stenostachyum	-10.4955	-75.668
913	Orchidaceae	Epidendrum stenostachyum	-10.5336	-75.3494
914	Orchidaceae	Epidendrum stenostachyum	-10.5336	-75.3494
915	Orchidaceae	Fernandezia stuebelii	-10.3361	-75.6433
916	Orchidaceae	Fernandezia stuebelii	-10.3361	-75.6433
917	Orchidaceae	Fernandezia stuebelii	-10.3611	-75.6772
918	Orchidaceae	Fernandezia stuebelii	-10.3611	-75.6772
919	Orchidaceae	Fernandezia stuebelii	-10.3739	-75.6633
920	Orchidaceae	Fernandezia stuebelii	-10.3758	-75.4675
921	Orchidaceae	Fernandezia stuebelii	-10.3758	-75.4675
922	Orchidaceae	Fernandezia stuebelii	-10.3794	-75.4619
923	Orchidaceae	Fernandezia stuebelii	-10.3794	-75.4619
924	Orchidaceae	Fernandezia stuebelii	-10.5267	-75.3547
925	Orchidaceae	Fernandezia stuebelii	-10.5528	-75.3511
926	Orchidaceae	Fernandezia stuebelii	-10.5528	-75.3511
927	Orchidaceae	Gongora charontis	-9.16376	-74.3756
928	Orchidaceae	Ionopsis zebrina	-17.5283	-65.2714
929	Orchidaceae	Kefersteinia koechliniorum	-13.1264	-72.6144
930	Orchidaceae	Kefersteinia koechliniorum	-13.1808	-72.5361
931	Orchidaceae	Kefersteinia koechliniorum	-13.1808	-72.5361
932	Orchidaceae	Laelia schultzei	1.20881	-77.0028
933	Orchidaceae	Lepanthes allector	-3	-78.6
934	Orchidaceae	Lepanthes alopex	-3.5	-78.42
935	Orchidaceae	Lepanthes alopex	-3.55	-78.57
936	Orchidaceae	Lepanthes alopex	-3.76	-78.42
937	Orchidaceae	Lepanthes asoma	-2.94	-78.5
938	Orchidaceae	Lepanthes calliope	-3.5	-78.42
939	Orchidaceae	Lepanthes caloura	-3.4	-78.55
940	Orchidaceae	Lepanthes caloura	-3.81	-78.61
941	Orchidaceae	Lepanthes caloura	-3.97	-78.65
942	Orchidaceae	Lepanthes calypso	-3	-78.6
943	Orchidaceae	Lepanthes conjuncta	-4.45	-79.1333
944	Orchidaceae	Lepanthes conjuncta	-4.46	-79.148
945	Orchidaceae	Lepanthes dalessandroi	-4.45	-79.15
946	Orchidaceae	Lepanthes dalessandroi	-4.49	-79.134
947	Orchidaceae	Lepanthes deleastes	-0.66	-77.78
948	Orchidaceae	Lepanthes deleastes	-0.71666	-77.7833
949	Orchidaceae	Lepanthes deleastes	-0.835833	-77.5328
950	Orchidaceae	Lepanthes deleastes	-0.835833	-77.5328
951	Orchidaceae	Lepanthes deleastes	-0.883333	-77.8
952	Orchidaceae	Lepanthes deleastes	-0.883333	-77.8
953	Orchidaceae	Lepanthes deleastes	-0.91667	-77.8
954	Orchidaceae	Lepanthes deleastes	-2.68333	-78.0833
955	Orchidaceae	Lepanthes deleastes	-3.013	-78.111
956	Orchidaceae	Lepanthes deleastes	-3.175	-78.533
957	Orchidaceae	Lepanthes deleastes	-3.4	-78.55
958	Orchidaceae	Lepanthes deleastes	-3.498	-78.415
959	Orchidaceae	Lepanthes deleastes	-3.55	-78.568
960	Orchidaceae	Lepanthes echo	-3.97	-78.5
961	Orchidaceae	Lepanthes eumeces	-0.66	-77.78
962	Orchidaceae	Lepanthes flexuosa	-3	-78.5
963	Orchidaceae	Lepanthes gaileana	-14.8873	-68.8535
964	Orchidaceae	Lepanthes gaileana	-14.8873	-68.8535
965	Orchidaceae	Lepanthes homotaxis	-0.06666	-77.6666
966	Orchidaceae	Lepanthes homotaxis	-1.46666	-78.15
967	Orchidaceae	Lepanthes homotaxis	-2.3	-78.2833
968	Orchidaceae	Lepanthes homotaxis	-2.94	-78.5
969	Orchidaceae	Lepanthes homotaxis	-3	-78.6
970	Orchidaceae	Lepanthes homotaxis	-3.811	-78.607
971	Orchidaceae	Lepanthes illex	0.6	-77.6
972	Orchidaceae	Lepanthes inamoena	-2.8666	-78.366
973	Orchidaceae	Lepanthes inamoena	-3.3	-78.105
974	Orchidaceae	Lepanthes inamoena	-3.55	-78.568
975	Orchidaceae	Lepanthes inamoena	-3.811	-78.607
976	Orchidaceae	Lepanthes iricolor	-0.66	-77.78
977	Orchidaceae	Lepanthes lloensis	0.616	-77.583
978	Orchidaceae	Lepanthes nontecta	-0.66	-77.78
979	Orchidaceae	Lepanthes nontecta	-1.06	-77.5833
980	Orchidaceae	Lepanthes ortegae	-3.21	-78.25
981	Orchidaceae	Lepanthes polytricha	-3.4	-78.55
982	Orchidaceae	Lepanthes pubescens	-3	-78.6
983	Orchidaceae	Lepanthes schizura	-0.91667	-77.8
984	Orchidaceae	Lepanthes schizura	-3.223	-78.538
985	Orchidaceae	Lepanthes schizura	-3.4	-78.55
986	Orchidaceae	Lepanthes ximenae	-0.66	-77.78
987	Orchidaceae	Lepanthes ximenae	-0.916667	-77.8
988	Orchidaceae	Lepanthes ximenae	-0.916667	-77.8
989	Orchidaceae	Lepanthes ximenae	0.05	-77.333
990	Orchidaceae	Lepanthopsis ubangii	-3.81	-78.61
991	Orchidaceae	Macroclinium brasiliense	-10.4389	-62.4726
992	Orchidaceae	Masdevallia heteroptera	5.37867	-59.49
993	Orchidaceae	Masdevallia heteroptera	5.37867	-59.4926
994	Orchidaceae	Masdevallia panguiensis	-3.18	-78.53
995	Orchidaceae	Masdevallia panguiensis	-3.5	-78.42
996	Orchidaceae	Masdevallia venatoria	-4.03333	-78.9833
997	Orchidaceae	Maxillaria camaridioides	-1.7	-56.45
998	Orchidaceae	Maxillaria dalessandroi	-0.66	-77.78
999	Orchidaceae	Maxillaria dalessandroi	-1.591	-77.856
1000	Orchidaceae	Maxillaria dalessandroi	-4.06917	-78.9567
1001	Orchidaceae	Maxillaria dalessandroi	-4.06917	-78.9567
1002	Orchidaceae	Maxillaria melina	-1.066	-77.6
1003	Orchidaceae	Maxillaria melina	-1.06666	-77.6
1004	Orchidaceae	Maxillaria melina	-1.06667	-77.6
1005	Orchidaceae	Maxillaria melina	-12	-70.25
1006	Orchidaceae	Maxillaria schultzei	-2.88	-59.97
1007	Orchidaceae	Maxillaria thurstoniorum	-0.416667	-77.8833
1008	Orchidaceae	Maxillaria thurstoniorum	-0.416667	-77.8833
1009	Orchidaceae	Maxillaria thurstoniorum	-0.985833	-77.5328
1010	Orchidaceae	Maxillaria thurstoniorum	-0.985833	-77.5328
1011	Orchidaceae	Maxillaria thurstoniorum	-4.06917	-78.9567
1012	Orchidaceae	Maxillaria thurstoniorum	-4.06917	-78.9567
1013	Orchidaceae	Maxillaria tocotana	-16.0833	-68.05
1014	Orchidaceae	Maxillaria tocotana	-3.43333	-78.5167
1015	Orchidaceae	Maxillaria tocotana	-5.24777	-78.6397
1016	Orchidaceae	Maxillaria tocotana	-5.41666	-78.8833
1017	Orchidaceae	Maxillaria tocotana	1.36666	-58.7
1018	Orchidaceae	Maxillaria tocotana	1.36667	-58.7
1019	Orchidaceae	Maxillaria tocotana	3.6	-53.2833
1020	Orchidaceae	Maxillaria tocotana	3.6	-53.2833
1021	Orchidaceae	Maxillaria tocotana	5	-61.1667
1022	Orchidaceae	Maxillaria whittenii	-0.09	-77.59
1023	Orchidaceae	Maxillaria whittenii	-0.41667	-77.8333
1024	Orchidaceae	Maxillaria whittenii	-0.72	-77.7
1025	Orchidaceae	Maxillaria whittenii	-1.85	-78
1026	Orchidaceae	Maxillaria whittenii	-3	-78.6
1027	Orchidaceae	Maxillaria whittenii	-3.222	-78.538
1028	Orchidaceae	Maxillaria whittenii	-3.55	-78.568
1029	Orchidaceae	Mormodes elegans	-11.1675	-61.8703
1030	Orchidaceae	Mormodes elegans	-11.1675	-61.8703
1031	Orchidaceae	Mormodes elegans	-12.4853	-60.4969
1032	Orchidaceae	Mormodes paraensis	-11.0533	-55.3153
1033	Orchidaceae	Mormodes paraensis	-11.0533	-55.3153
1034	Orchidaceae	Mormodes paraensis	-6.06667	-49.9
1035	Orchidaceae	Mormodes paraensis	-9.34361	-56.7819
1036	Orchidaceae	Mormodes paraensis	-9.34361	-56.7819
1037	Orchidaceae	Mormodes paraensis	-9.34528	-56.7753
1038	Orchidaceae	Mormodes paraensis	-9.34528	-56.7753
1039	Orchidaceae	Mormodes paraensis	-9.34556	-56.7792
1040	Orchidaceae	Mormodes paraensis	-9.34556	-56.7792
1041	Orchidaceae	Mormodes paraensis	-9.34722	-56.7806
1042	Orchidaceae	Mormodes paraensis	-9.34722	-56.7806
1043	Orchidaceae	Mormodes paraensis	-9.58635	-55.9166
1044	Orchidaceae	Mormodes paraensis	-9.58635	-55.9167
1045	Orchidaceae	Notylia yauaperyensis	-2.31272	-59.0424
1046	Orchidaceae	Notylia yauaperyensis	-2.35057	-62.044
1047	Orchidaceae	Notylia yauaperyensis	-3.21222	-51.7731
1048	Orchidaceae	Notylia yauaperyensis	3.58	-61.83
1049	Orchidaceae	Notylia yauaperyensis	3.58333	-61.83
1050	Orchidaceae	Notylia yauaperyensis	3.58333	-61.8333
1051	Orchidaceae	Notylia yauaperyensis	4.05	-52.7
1052	Orchidaceae	Oncidium praenitens	-4.91666	-78.85
1053	Orchidaceae	Oncidium trachycaulon	-12.9317	-72.6056
1054	Orchidaceae	Oncidium trachycaulon	-3.46667	-78.25
1055	Orchidaceae	Oncidium trachycaulon	-3.64111	-78.3869
1056	Orchidaceae	Oncidium trachycaulon	-4.08333	-78.95
1057	Orchidaceae	Oncidium trachycaulon	-5.15777	-78.7608
1058	Orchidaceae	Oncidium trachycaulon	1.6	-75.6167
1059	Orchidaceae	Ornithocephalus suarezii	-0.6	-75.26
1060	Orchidaceae	Ornithocephalus suarezii	-1.066	-77.6
1061	Orchidaceae	Ornithocephalus suarezii	-1.06666	-77.6
1062	Orchidaceae	Ornithocephalus suarezii	-1.06667	-77.6
1063	Orchidaceae	Ornithocephalus suarezii	-1.06667	-77.6
1064	Orchidaceae	Paphinia herrerae	-4	-78.5
1065	Orchidaceae	Paphinia herrerae	-4.06917	-78.9567
1066	Orchidaceae	Paphinia herrerae	-4.06917	-78.9567
1067	Orchidaceae	Platystele consobrina	0.4	-77.4
1068	Orchidaceae	Platystele edmundoi	-1.56667	-77.4167
1069	Orchidaceae	Platystele edmundoi	-1.56667	-77.4167
1070	Orchidaceae	Platystele edmundoi	-1.57	-77.42
1071	Orchidaceae	Platystele edmundoi	-11.0761	-55.3008
1072	Orchidaceae	Platystele edmundoi	-11.0761	-55.3008
1073	Orchidaceae	Platystele edmundoi	-11.1017	-55.2992
1074	Orchidaceae	Platystele edmundoi	-11.1017	-55.2992
1075	Orchidaceae	Platystele edmundoi	-9.32444	-56.7897
1076	Orchidaceae	Platystele edmundoi	-9.32444	-56.7897
1077	Orchidaceae	Platystele edmundoi	-9.33056	-56.7797
1078	Orchidaceae	Platystele edmundoi	-9.33056	-56.7797
1079	Orchidaceae	Platystele lawessonii	-0.516	-76.383
1080	Orchidaceae	Platystele lawessonii	-0.51666	-76.3833
1081	Orchidaceae	Platystele viridis	-1.63	-78
1082	Orchidaceae	Platystele viridis	-2.07	-78.05
1083	Orchidaceae	Plectrophora calcarhamata	-6.37861	-50.4028
1084	Orchidaceae	Plectrophora calcarhamata	-6.37861	-50.4028
1085	Orchidaceae	Plectrophora calcarhamata	-6.41944	-50.3425
1086	Orchidaceae	Pleurothallis brachiata	-0.583333	-77.8
1087	Orchidaceae	Pleurothallis brachiata	-0.583333	-77.8
1088	Orchidaceae	Pleurothallis brachiata	-0.6	-77.7
1089	Orchidaceae	Pleurothallis brachiata	-10.3242	-75.5889
1090	Orchidaceae	Pleurothallis brachiata	-10.3242	-75.5889
1091	Orchidaceae	Pleurothallis brachiata	-4.03333	-78.9833
1092	Orchidaceae	Pleurothallis brachiata	-4.98972	-78.9039
1093	Orchidaceae	Pleurothallis brachiata	-5.04277	-78.8805
1094	Orchidaceae	Pleurothallis lemniscifolia	-5.24777	-78.6397
1095	Orchidaceae	Pleurothallis sphaerantha	-0.916667	-77.8
1096	Orchidaceae	Pleurothallis sphaerantha	-0.916667	-77.8
1097	Orchidaceae	Pleurothallis sphaerantha	-1.3666	-77.983
1098	Orchidaceae	Pleurothallis sphaerantha	-1.46666	-77.9833
1099	Orchidaceae	Pleurothallis sphaerantha	-1.591	-77.856
1100	Orchidaceae	Pleurothallis sphaerantha	-2.06666	-78.05
1101	Orchidaceae	Pleurothallis sphaerantha	-2.16666	-78.1
1102	Orchidaceae	Pleurothallis sphaerantha	-3.811	-78.607
1103	Orchidaceae	Pleurothallis sphaerantha	-3.93	-78.67
1104	Orchidaceae	Pleurothallis sphaerantha	0.05	-77.333
1105	Orchidaceae	Porroglossum condylosepalum	-2.98333	-78.3667
1106	Orchidaceae	Rodriguezia carnea	-0.9	-77.8
1107	Orchidaceae	Stelis bigibba	1.18306	-77.0997
1108	Piperaceae	Peperomia acreana	-10.7731	-53.0897
1109	Piperaceae	Peperomia acreana	-10.8339	-52.8731
1110	Piperaceae	Peperomia acreana	-10.9417	-69.5667
1111	Piperaceae	Peperomia acreana	-10.9452	-69.5685
1112	Piperaceae	Peperomia blackii	-1.62292	-47.4859
1113	Piperaceae	Peperomia fluviatilis	-1.25	-52.5
1114	Piperaceae	Peperomia fluviatilis	-10	-67.83
1115	Piperaceae	Peperomia fluviatilis	-10	-67.8333
1116	Piperaceae	Peperomia fluviatilis	-10.1	-62.05
1117	Piperaceae	Peperomia fluviatilis	-10.5833	-63.6167
1118	Piperaceae	Peperomia fluviatilis	-10.5833	-63.6167
1119	Piperaceae	Peperomia fluviatilis	-10.5847	-63.6167
1120	Piperaceae	Peperomia fluviatilis	-10.5847	-63.6167
1121	Piperaceae	Peperomia fluviatilis	-10.6	-63.62
1122	Piperaceae	Peperomia fluviatilis	-4.14444	-65.0858
1123	Piperaceae	Peperomia fluviatilis	-4.14444	-65.0858
1124	Piperaceae	Peperomia fluviatilis	-5.61972	-57.28
1125	Piperaceae	Peperomia fluviatilis	-5.61972	-57.2831
1126	Piperaceae	Peperomia fluviatilis	-7.13333	-72.55
1127	Piperaceae	Peperomia fluviatilis	-7.61667	-72.6
1128	Piperaceae	Peperomia fluviatilis	-7.61667	-72.6167
1129	Piperaceae	Peperomia fluviatilis	-7.61667	-72.62
1130	Piperaceae	Peperomia fluviatilis	-7.63333	-72.58
1131	Piperaceae	Peperomia fluviatilis	-7.63333	-72.5833
1132	Piperaceae	Peperomia fluviatilis	-8.24025	-73.1425
1133	Piperaceae	Peperomia fluviatilis	-9.08	-68.67
1134	Piperaceae	Peperomia fluviatilis	-9.08333	-68.6667
1135	Piperaceae	Peperomia fluviatilis	-9.08333	-68.6667
1136	Piperaceae	Peperomia fluviatilis	-9.08333	-68.6667
1137	Piperaceae	Peperomia fluviatilis	-9.08333	-68.67
1138	Urticaceae	Coussapoa arachnoidea	-0.916667	-52.9167
1139	Urticaceae	Coussapoa arachnoidea	1.91667	-51.9833
1140	Urticaceae	Coussapoa cinnamomea	-3.76	-70.54
1141	Urticaceae	Coussapoa cinnamomea	-4.49166	-78.175
1142	Urticaceae	Coussapoa cinnamomea	-9.1839	-74.14
1143	Urticaceae	Coussapoa sprucei	-1.01667	-62.0833
1144	Urticaceae	Coussapoa sprucei	-10.7731	-53.0898
1145	Urticaceae	Coussapoa sprucei	-10.8339	-52.8731
1146	Urticaceae	Coussapoa sprucei	-2.05833	-60.4017
1147	Urticaceae	Coussapoa sprucei	-2.05833	-60.4017
1148	Urticaceae	Coussapoa sprucei	-2.41667	-59.8167
1149	Urticaceae	Coussapoa sprucei	-2.41667	-59.82
1150	Urticaceae	Coussapoa sprucei	-2.42	-59.82
1151	Urticaceae	Coussapoa sprucei	-2.5636	-60.3208
1152	Urticaceae	Coussapoa sprucei	-2.8275	-60.5089
1153	Urticaceae	Coussapoa sprucei	-2.88	-59.97
1154	Urticaceae	Coussapoa sprucei	-2.88333	-59.9667
1155	Urticaceae	Coussapoa sprucei	-2.88333	-59.9667
1156	Urticaceae	Coussapoa sprucei	-2.88333	-59.9667
1157	Urticaceae	Coussapoa sprucei	-2.88333	-59.97
1158	Urticaceae	Coussapoa sprucei	-3.11333	-60.0253
1159	Urticaceae	Coussapoa sprucei	-3.11333	-60.0253
