# Supplementary material for: Endemic Vascular Epiphytes: Integrating Protected Areas and Suitability Models in the Amazon Forest
Source: Ecol Evol. 2025 Nov 29;15(12):e72407. doi: 10.1002/ece3.72407 (PMC12663693; doi:10.1002/ece3.72407)
Supplement: Supplementary file 5 — Appendix S2: Supporting Information. [file ECE3-15-e72407-s002.xlsx]

## Sheet: Supplementary material 1 - List
1 - Bromeliaceae - Aechmea aquilega (Salisb.) Griseb. - 20 ind.
Aechmea aquilega, "-1.509444","-48.380278"
Aechmea aquilega, "-1.666829","-46.748951"
Aechmea aquilega, "-1.765546","-46.537506"
Aechmea aquilega, "-1.8926301","-45.8917809"
Aechmea aquilega, "-10","-55"
Aechmea aquilega, "-10.773109","-53.08982"
Aechmea aquilega, "-10.8339","-52.8731"
Aechmea aquilega, "-2.343672","-53.033333"
Aechmea aquilega, "2.32","-52.63"
Aechmea aquilega, "2.41","-53.1"
Aechmea aquilega, "2.542","-52.517"
Aechmea aquilega, "2.88","-52.37"
Aechmea aquilega, "2.88","-54.05"
Aechmea aquilega, "2.88333","-54.05"
Aechmea aquilega, "3.28","-52.93"
Aechmea aquilega, "3.3","-52.95"
Aechmea aquilega, "3.58","-53.33"
Aechmea aquilega, "3.61","-53.2"
Aechmea aquilega, "3.62","-53.2"
Aechmea aquilega, "3.733333","-53.033333"
2 - Bromeliaceae - Aechmea fernandae (É.Morren) Baker - 20 ind.
Aechmea fernandae, "-1","-62.916666"
Aechmea fernandae, "-1.29216","-56.6348648"
Aechmea fernandae, "-1.798669","-59.26019"
Aechmea fernandae, "-10.048055","-66.816389"
Aechmea fernandae, "-10.145","-61.907778"
Aechmea fernandae, "-2.3065914","-58.7269878"
Aechmea fernandae, "-2.883333","-59.966667"
Aechmea fernandae, "-2.883333","-59.97"
Aechmea fernandae, "-2.933333","-59.968889"
Aechmea fernandae, "-2.991667","-60.225278"
Aechmea fernandae, "-4.366667","-58.666667"
Aechmea fernandae, "-4.366667","-58.67"
Aechmea fernandae, "-4.62","-58.47"
Aechmea fernandae, "0.53","-53.13"
Aechmea fernandae, "0.533333","-53.133333"
Aechmea fernandae, "0.533333","-54.333333"
Aechmea fernandae, "0.737222","-59.254167"
Aechmea fernandae, "0.816667","-63.316667"
Aechmea fernandae, "0.816667","-63.32"
Aechmea fernandae, "0.833333","-63.35"
3 - Araceae - Anthurium fornicifolium Croat - 17 ind.
Anthurium fornicifolium, "-0.58","-77.85"
Anthurium fornicifolium, "-0.583333","-77.85"
Anthurium fornicifolium, "-0.5833333","-77.85"
Anthurium fornicifolium, "-0.71666","-77.81666"
Anthurium fornicifolium, "-0.8","-77.56666"
Anthurium fornicifolium, "-0.81666","-77.58333"
Anthurium fornicifolium, "-0.930194","-77.86608"
Anthurium fornicifolium, "-0.9301945","-77.8660833"
Anthurium fornicifolium, "-0.98333","-77.81666"
Anthurium fornicifolium, "-2.5","-78.13333"
Anthurium fornicifolium, "-2.533333","-78.06667"
Anthurium fornicifolium, "-2.5333333","-78.0666667"
Anthurium fornicifolium, "-2.76666","-78.1"
Anthurium fornicifolium, "-2.98138","-77.80083"
Anthurium fornicifolium, "-3.5","-78.16666"
Anthurium fornicifolium, "0.05","-77.58333"
Anthurium fornicifolium, "0.05","-77.5833333"
4 - Araceae - Anthurium krukovii croata - 20 ind.
Anthurium krukovii, "-65.58333"
Anthurium krukovii, "-1.833333","-63.583333"
Anthurium krukovii "-1.833333","-65.58"
Anthurium krukovii, "-1.833333","-65.583333"
Anthurium krukovii, "-1.833333","-65.63"
Anthurium krukovii, "-1.833333","-65.63333"
Anthurium krukovii, "-1.833333","-65.633333"
Anthurium krukovii, "-1.85","-65.6"
Anthurium krukovii, "-3.31666","-64.81666"
Anthurium krukovii, "-3.316667","-64.816667"
Anthurium krukovii, "-3.316667","-64.82"
Anthurium krukovii, "-3.345023","-64.8239279"
Anthurium krukovii, "-7.5","-70.25"
Anthurium krukovii, "-8.063333","-71.17806"
Anthurium krukovii, "-8.0633333","-71.1780556"
Anthurium krukovii "0.639722","-62.91194"
Anthurium krukovii, "1.659","-75.6052167"
Anthurium krukovii, "1.659","-75.60522"
Anthurium krukovii, "1.6641","-75.6065667"
Anthurium krukovii, "1.6641","-75.60657"
5 - Araceae - Anthurium latissimum Engl. - 20 ind.
Anthurium latissimum, "-10.0152778","-75.5986111"
Anthurium latissimum, "-10.01528","-75.59861"
Anthurium latissimum, "-10.0275","-75.6430555"
Anthurium latissimum, "-10.0275","-75.64306"
Anthurium latissimum, "-10.13444","-75.36833"
Anthurium latissimum, "-10.1344444","-75.3683334"
Anthurium latissimum, "-10.16666","-75.56666"
Anthurium latissimum, "-10.18333","-75.56667"
Anthurium latissimum, "-10.1833333","-75.5666667"
Anthurium latissimum, "-10.2714","-75.55173"
Anthurium latissimum, "-10.2714","-75.5517333"
Anthurium latissimum, "-10.65638","-75.34083"
Anthurium latissimum, "-10.67666","-75.31527"
Anthurium latissimum, "-10.75","-74.9166667"
Anthurium latissimum, "-10.75","-74.91667"
Anthurium latissimum, "-10.88889","-75.3"
Anthurium latissimum, "-10.89166","-75.3"
Anthurium latissimum, "-11.05583","-75.32861"
Anthurium latissimum, "-11.153572","-75.399968"
Anthurium latissimum, "-17.11666","-65.56666"
6 - Araceae - Anthurium llewellynii croata - 18 ind.
Anthurium llewellynii, "-6.38","-76.65"
Anthurium llewellynii, "-6.383","-76.633"
Anthurium llewellynii, "-6.383333","-76.63333"
Anthurium llewellynii, "-6.383333","-76.633333"
Anthurium llewellynii, "-6.383333","-76.65"
Anthurium llewellynii, "-6.3833333","-76.6333333"
Anthurium llewellynii, "-6.5","-76.36666"
Anthurium llewellynii, "-6.66666","-76.33333"
Anthurium llewellynii, "-6.76666","-76.35"
Anthurium llewellynii, "-6.7666666667","-76.35"
Anthurium llewellynii, "-6.766667","-76.35"
Anthurium llewellynii, "-6.77","-76.35"
Anthurium llewellynii, "-7.183333","-76.75"
Anthurium llewellynii, "-7.1833333","-76.75"
Anthurium llewellynii, "-9.1839","-74.14"
Anthurium llewellynii, "-9.25","-75.98"
Anthurium llewellynii, "-9.25","-75.98333"
Anthurium llewellynii, "-9.3","-76"
7 - Araceae - Anthurium moonenii Croat & EGGonç - 18 ind.
Anthurium moonenii, "-4.5","-63.13333"
Anthurium moonenii,"-4.5","-63.133333"
Anthurium moonenii, "-4.85","-65.35"
Anthurium moonenii, "-4.85","-65.353333"
Anthurium moonenii, "-5.7","-67.7"
Anthurium moonenii, "4.109694","-52.07672"
Anthurium moonenii, "4.1096944","-52.0767223"
Anthurium moonenii, "4.1097","-52.0767"
Anthurium moonenii, "4.109722","-52.076667"
Anthurium moonenii, "4.109722","-52.07667"
Anthurium moonenii, "4.28333","-52.16666"
Anthurium moonenii, "4.3","-52.16"
Anthurium moonenii, "4.3","-52.1666667"
Anthurium moonenii, "4.3","-52.166667"
Anthurium moonenii, "4.3","-52.16667"
Anthurium moonenii, "4.533333","-52.13333"
Anthurium moonenii, "4.533333","-52.133333"
Anthurium moonenii, "4.83333","-52.43333"
8 - Araceae - Anthurium stephanii Croat & Acebey - 20 ind.
Anthurium stephanii, "-10.40361","-75.48444"
Anthurium stephanii, "-12.2627778","-72.0980555"
Anthurium stephanii, "-12.26278","-72.09806"
Anthurium stephanii, "-14.4975","-68.2491666"
Anthurium stephanii, "-14.4975","-68.24917"
Anthurium stephanii, "-14.57888","-68.86194"
Anthurium stephanii, "-14.7495","-68.94925"
Anthurium stephanii, "-14.7713889","-68.9816667"
Anthurium stephanii, "-14.77139","-68.98167"
Anthurium stephanii, "-16.2","-67.85"
Anthurium stephanii, "-16.2","-67.88333"
Anthurium stephanii, "-16.2","-67.8833333"
Anthurium stephanii, "-16.21083","-67.88694"
Anthurium stephanii, "-16.2108333","-67.8869444"
Anthurium stephanii, "-16.23333","-66.43333"
Anthurium stephanii, "-16.23333","-67.86667"
Anthurium stephanii, "-16.2333333","-67.8666667"
Anthurium stephanii, "-16.42194","-67.50222"
Anthurium stephanii, "-16.4219445","-67.5022222"
Anthurium stephanii, "-16.6266667","-66.7069444"
9 - Orchidaceae - Catasetum hopkinsonianum G.F.Carr & VPCastro - 20 ind.
Catasetum hopkinsonianum, "-10.968889","-55.619444"
Catasetum hopkinsonianum, "-10.96889","-55.61944"
Catasetum hopkinsonianum, "-10.985","-55.67333"
Catasetum hopkinsonianum, "-10.985","-55.673333"
Catasetum hopkinsonianum, "-10.985","-55.673889"
Catasetum hopkinsonianum, "-10.985","-55.67389"
Catasetum hopkinsonianum, "-10.988503","-55.619522"
Catasetum hopkinsonianum, "-10.999572","-55.673264"
Catasetum hopkinsonianum, "-11.1675","-63.83333"
Catasetum hopkinsonianum, "-11.1675","-63.833333"
Catasetum hopkinsonianum, "-12.05","-63.566667"
Catasetum hopkinsonianum, "-9.345833","-56.77583"
Catasetum hopkinsonianum, "-9.345833","-56.775833"
Catasetum hopkinsonianum, "-9.348333","-56.780278"
Catasetum hopkinsonianum, "-9.348333","-56.78028"
Catasetum hopkinsonianum, "-9.348611","-56.78"
Catasetum hopkinsonianum, "-9.348611","-56.78361"
Catasetum hopkinsonianum, "-9.348611","-56.783611"
Catasetum hopkinsonianum, "-9.348611","-56.800278"
Catasetum hopkinsonianum, "-9.348611","-56.80028"
10 - Orchidaceae - Catasetum tigrinum Rchb.f. - 20 ind.
Catasetum tigrinum, "-10.962392","-55.574075"
Catasetum tigrinum, "-10.9625","-55.574167"
Catasetum tigrinum, "-10.9625","-55.57417"
Catasetum tigrinum, "-10.9625","-55.57472"
Catasetum tigrinum, "-10.9625","-55.574722"
Catasetum tigrinum, "-10.97111","-55.65722"
Catasetum tigrinum, "-10.971111","-55.657222"
Catasetum tigrinum, "-10.999344","-55.524775"
Catasetum tigrinum, "-10.99944","-55.52472"
Catasetum tigrinum, "-10.99944","-55.52556"
Catasetum tigrinum, "-10.999444","-55.524722"
Catasetum tigrinum, "-10.999444","-55.525556"
Catasetum tigrinum, "-11.017778","-55.368333"
Catasetum tigrinum, "-11.018056","-55.368333"
Catasetum tigrinum, "-11.018056","-55.369167"
Catasetum tigrinum, "-11.01806","-55.36833"
Catasetum tigrinum, "-11.01806","-55.36917"
Catasetum tigrinum, "-11.09361","-55.30417"
Catasetum tigrinum, "-11.093611","-55.304167"
Catasetum tigrinum, "-11.4128","-55.355709"
11 - Melastomataceae - Miconia serpens (Triana) Michelang. - 20 ind.
Miconia serpens, "-0.516","-76.383"
Miconia serpens, "-0.51666","-76.38333"
Miconia serpens, "-0.52","-76.38"
Miconia serpens, "-0.6166667","-76.45"
Miconia serpens, "-0.616667","-76.45"
Miconia serpens, "-0.665883","-76.42945"
Miconia serpens, "-0.6658833","-76.42945"
Miconia serpens, "-0.6666667","-76.4333333"
Miconia serpens, "-0.666667","-76.43333"
Miconia serpens, "-0.67","-76.43"
Miconia serpens, "-0.86666","-76.08333"
Miconia serpens, "-0.8666666667","-76.0833333333"
Miconia serpens, "-0.866667","-76.08333"
Miconia serpens ,"-0.8895","-76.22533"
Miconia serpens, "-0.8895","-76.2253333"
Miconia serpens, "-0.902083","-76.22093"
Miconia serpens, "-0.9020833","-76.2209333"
Miconia serpens, "-0.916","-77.35"
Miconia serpens, "-0.91666","-77.35"
Miconia serpens, "-0.92","-77.35"
12 - Bromeliaceae - Guzmania vittata (Mart. ex Schult. & Schult.f.) Mez - 20 ind.
Guzmania vittata, "-0.01","-70.96"
Guzmania vittata, "-0.01667","-70.96667"
Guzmania vittata, "-0.46","-70.2"
Guzmania vittata, "-0.63","-72.08"
Guzmania vittata, "-10","-55"
Guzmania vittata, "-10.8339","-52.8731"
Guzmania vittata, "-2.610611","-71.48575"
Guzmania vittata, "-2.61061111","-71.48575"
Guzmania vittata, "-2.71666667","-70.52777778"
Guzmania vittata, "-2.716667","-70.52778"
Guzmania vittata, "-2.79275","-72.91747"
Guzmania vittata, "-2.79275","-72.91747222"
Guzmania vittata, "-2.91","-69.76"
Guzmania vittata, "-3.74805","-73.24722"
Guzmania vittata, "-3.8","-73.41666"
Guzmania vittata, "-4","-65"
Guzmania vittata, "-4.0030556","-73.1583333"
Guzmania vittata, "-4.003056","-73.15833"
Guzmania vittata, "-4.133333","-72.91667"
Guzmania vittata, "-4.1333333","-72.9166667"
13 - Piperaceae - Peperomia fluviatilis Yunck. - 20 ind.
Peperomia fluviatilis, "-1.25","-52.5"
Peperomia fluviatilis, "-10","-67.83"
Peperomia fluviatilis, "-10","-67.833333"
Peperomia fluviatilis, "-10.1","-62.05"
Peperomia fluviatilis, "-10.58333","-63.61667"
Peperomia fluviatilis, "-10.583333","-63.616667"
Peperomia fluviatilis, "-10.58472","-63.61667"
Peperomia fluviatilis, "-10.5847222","-63.6166667"
Peperomia fluviatilis, "-10.6","-63.62"
Peperomia fluviatilis, "-4.14444","-65.08583"
Peperomia fluviatilis, "-4.14444444","-65.08583333"
Peperomia fluviatilis, "-5.619722","-57.28"
Peperomia fluviatilis, "-5.619722","-57.283056"
Peperomia fluviatilis, "-7.133333","-72.55"
Peperomia fluviatilis, "-7.616667","-72.6"
Peperomia fluviatilis, "-7.616667","-72.616667"
Peperomia fluviatilis, "-7.616667","-72.62"
Peperomia fluviatilis, "-7.633333","-72.58"
Peperomia fluviatilis, "-7.633333","-72.583333"
Peperomia fluviatilis, "-8.2402451","-73.1425095"
14 - Ericaceae - Psammisia sclerantha A.C.Sm. 20 ind.
Psammisia sclerantha, "-0.13333","-77.46666"
Psammisia sclerantha, "-0.5","-77.87"
Psammisia sclerantha, "-0.6","-77.85"
Psammisia sclerantha, "-0.616","-77.85"
Psammisia sclerantha, "-0.62","-77.85"
Psammisia sclerantha, "-0.65","-77.51666"
Psammisia sclerantha, "-0.66666","-77.58333"
Psammisia sclerantha, "-0.71666","-77.53333"
Psammisia sclerantha, "-0.71666","-77.6"
Psammisia sclerantha, "-0.72","-77.53"
Psammisia sclerantha, "-0.72","-77.6"
Psammisia sclerantha, "-0.75","-77.66666"
Psammisia sclerantha, "-0.75","-77.67"
Psammisia sclerantha, "-0.83","-77.54555"
Psammisia sclerantha, "-0.83","-77.5455555"
Psammisia sclerantha, "-0.83","-77.5456"
Psammisia sclerantha, "-0.88","-77.55"
Psammisia sclerantha, "-0.9166667","-77.4166667"
Psammisia sclerantha, "-0.916667","-77.41667"
Psammisia sclerantha, "-0.92","-77.42"
15 - Ericaceae - Themistoclesia orientalis Luteyn - 20 ind.
Themistoclesia orientalis, "-0.11666","-77.6"
Themistoclesia orientalis, "-0.12","-77.6"
Themistoclesia orientalis, "-0.133333","-77.5"
Themistoclesia orientalis, "-0.18","-77.7"
Themistoclesia orientalis, "-0.183333","-77.7"
Themistoclesia orientalis, "-0.1833333","-77.7"
Themistoclesia orientalis, "-0.62","-77.85"
Themistoclesia orientalis, "-0.65","-77.85"
Themistoclesia orientalis, "-10.25","-75.25"
Themistoclesia orientalis, "-10.37944","-75.46194"
Themistoclesia orientalis, "-10.38027","-75.46138"
Themistoclesia orientalis, "-10.38033","-75.46142"
Themistoclesia orientalis, "-10.38694","-75.46777"
Themistoclesia orientalis ,"10.4175","-75.4463889"
Themistoclesia orientalis, "-10.4175","-75.44639"
Themistoclesia orientalis, "-10.43888","-75.43777"
Themistoclesia orientalis, "-10.43889","-75.43778"
Themistoclesia orientalis, "-10.62333","-75.29527"
Themistoclesia orientalis, "-3.263611","-78.17"
Themistoclesia orientalis, "-3.2636111","-78.17"
NEW SPECIES MODELLING
16 - Araceae - Anthurium acebeyae - 47 ind.
Anthurium acebeyae-10,185833-75,57
Anthurium acebeyae-10,1858333-75,57
Anthurium acebeyae-10,532222-75,348333
Anthurium acebeyae-10,5322223-75,3483333
Anthurium acebeyae-12,45-72,35
Anthurium acebeyae-12,47861-72,48333
Anthurium acebeyae-12,896944-72,750556
Anthurium acebeyae-12,8969444-72,7505556
Anthurium acebeyae-14,4477777-68,1866666
Anthurium acebeyae-14,447778-68,186667
Anthurium acebeyae-14,484722-68,215278
Anthurium acebeyae-14,4847222-68,2152778
Anthurium acebeyae-14,5761-68,8817
Anthurium acebeyae-14,57611-68,88166
Anthurium acebeyae-14,57666-68,90888
Anthurium acebeyae-14,57888-68,86194
Anthurium acebeyae-14,5955277-68,9385833
Anthurium acebeyae-14,595528-68,938583
Anthurium acebeyae-14,59888-68,93361
Anthurium acebeyae-14,6002778-68,9352777
Anthurium acebeyae-14,600278-68,935278
Anthurium acebeyae-14,6133056-68,9476666
Anthurium acebeyae-14,613306-68,947667
Anthurium acebeyae-14,745944-68,945639
Anthurium acebeyae-14,7459444-68,9456389
Anthurium acebeyae-14,789722-68,585
Anthurium acebeyae-14,7897222-68,585
Anthurium acebeyae-15,08666-68,49222
Anthurium acebeyae-15,183333-68,766667
Anthurium acebeyae-15,1833333-68,7666667
Anthurium acebeyae-15,66666-67,48333
Anthurium acebeyae-15,676944-67,492778
Anthurium acebeyae-15,6769445-67,4927777
Anthurium acebeyae-16,2-67,88333
Anthurium acebeyae-16,210833-67,886944
Anthurium acebeyae-16,2108333-67,8869444
Anthurium acebeyae-16,215833-67,872778
Anthurium acebeyae-16,2158333-67,8727778
Anthurium acebeyae-16,21666-67,78333
Anthurium acebeyae-16,23333-67,78333
Anthurium acebeyae-16,23333-67,86666
Anthurium acebeyae-16,233333-67,783333
Anthurium acebeyae-16,2333333-67,7833333
Anthurium acebeyae-16,41666-67,58333
Anthurium acebeyae-17,11666-65,55
Anthurium acebeyae-17,75-64,75
Anthurium acebeyae-5,85-77,83333
17 - Araceae - Anthurium bogneri - 55 ind.
Anthurium bogneri-2-77,5
Anthurium bogneri-2,2205556-78,2477777
Anthurium bogneri-2,220556-78,247778
Anthurium bogneri-2,2366666-78,2138889
Anthurium bogneri-2,236667-78,213889
Anthurium bogneri-2,3-78,1166667
Anthurium bogneri-2,3-78,116667
Anthurium bogneri-2,66666-78
Anthurium bogneri-2,67-78
Anthurium bogneri-2,90555-78,32805
Anthurium bogneri-2,9055556-78,3280556
Anthurium bogneri-2,905556-78,328056
Anthurium bogneri-2,9666667-78,4166667
Anthurium bogneri-2,966667-78,416667
Anthurium bogneri-2,9917777-78,4738611
Anthurium bogneri-2,991778-78,473861
Anthurium bogneri-3-78,4
Anthurium bogneri-3-78,46666
Anthurium bogneri-3,061111-78,239167
Anthurium bogneri-3,0611111-78,2391666
Anthurium bogneri-3,083333-78,666667
Anthurium bogneri-3,0833333-78,6666667
Anthurium bogneri-3,141611-78,535833
Anthurium bogneri-3,1416111-78,5358333
Anthurium bogneri-3,171111-78,572778
Anthurium bogneri-3,1711111-78,5727778
Anthurium bogneri-3,233333-78,266667
Anthurium bogneri-3,2333333-78,2666667
Anthurium bogneri-3,5816666667-78,435
Anthurium bogneri-3,5816667-78,435
Anthurium bogneri-3,581667-78,435
Anthurium bogneri-3,58527-78,43472
Anthurium bogneri-3,62388-78,39305
Anthurium bogneri-3,62805-78,395
Anthurium bogneri-3,6366666-78,4302778
Anthurium bogneri-3,636667-78,430278
Anthurium bogneri-3,641111-78,386944
Anthurium bogneri-3,6411111-78,3869444
Anthurium bogneri-3,7030556-78,5997222
Anthurium bogneri-3,703056-78,599722
Anthurium bogneri-3,795555-78,616944
Anthurium bogneri-3,7955555-78,6169445
Anthurium bogneri-3,893055-78,425
Anthurium bogneri-3,8930555-78,425
Anthurium bogneri-4,1338889-78,9419444
Anthurium bogneri-4,133889-78,941944
Anthurium bogneri-4,55-78,1666667
Anthurium bogneri-4,55-78,166667
Anthurium bogneri-4,99027-78,90416
Anthurium bogneri-5,498333-78,333333
Anthurium bogneri-5,4983333-78,3333333
Anthurium bogneri-5,6-78,35
Anthurium bogneri-5,61472-78,34444
Anthurium bogneri0,0166667-77,3166667
Anthurium bogneri0,016667-77,316667
18 - Araceae - Anthurium holquianum - 18 ind.
Anthurium holquinianum-0,9166667-76,1833333
Anthurium holquinianum-0,916667-76,18333
Anthurium holquinianum-1,483333-77,45
Anthurium holquinianum-1,4833333-77,45
Anthurium holquinianum-2,083333-76,96667
Anthurium holquinianum-2,0833333-76,9666667
Anthurium holquinianum-2,1166667-76,9166667
Anthurium holquinianum-2,116667-76,91667
Anthurium holquinianum-2,333333-76,71667
Anthurium holquinianum-2,3333333-76,7166667
Anthurium holquinianum-2,383333-77,5
Anthurium holquinianum-2,3833333-77,5
Anthurium holquinianum-2,4166667-77,3333333
Anthurium holquinianum-2,416667-77,33333
Anthurium holquinianum-2,5-76,63333
Anthurium holquinianum-2,5-76,6333333
Anthurium holquinianum-2,583333-76,11667
Anthurium holquinianum-2,5833333-76,1166667
19 - Bromeliaceae - Aechmea rodriguesiana - 27 ind.
Aechmea rodriguesiana-10,8339-52,8731
Aechmea rodriguesiana-2,433333-59,8
Aechmea rodriguesiana-2,477222-60,78
Aechmea rodriguesiana-2,477222-60,783056
Aechmea rodriguesiana-2,8259448-59,1708183
Aechmea rodriguesiana-2,883333-59,966667
Aechmea rodriguesiana-2,883333-59,97
Aechmea rodriguesiana-2,883333-60,466667
Aechmea rodriguesiana-2,933333-59,968889
Aechmea rodriguesiana-10,8339-52,8731
Aechmea rodriguesiana-2,621390104-60,94419861
Aechmea rodriguesiana-2,933333-59,968889
Aechmea rodriguesiana-2,883333-60,466667
Aechmea rodriguesiana-2,883333-60,466667
Aechmea rodriguesiana-2,933333-59,968889
Aechmea rodriguesiana-3,101939917-60,02500153
Aechmea rodriguesiana-3,101939917-60,02500153
Aechmea rodriguesiana-2,825945-59,170818
Aechmea rodriguesiana-2,883333-59,966667
Aechmea rodriguesiana-2,883333-59,966667
Aechmea rodriguesiana-2,883333-59,966667
Aechmea rodriguesiana-2,433333-59,8
Aechmea rodriguesiana-2,883333-59,966667
Aechmea rodriguesiana-2,883333-59,966667
Aechmea rodriguesiana-2,477222-60,783056
Aechmea rodriguesiana-3,383333-60,833333
Aechmea rodriguesiana-2,8259448-59,1708183
20 - Urticaceae - Coussapoa sprucei - 17 ind.
Coussapoa sprucei-1,016667-62,083333
Coussapoa sprucei-10,77311-53,08982
Coussapoa sprucei-10,8339-52,8731
Coussapoa sprucei-2,05833-60,40167
Coussapoa sprucei-2,05833333-60,40166667
Coussapoa sprucei-2,416667-59,816667
Coussapoa sprucei-2,416667-59,82
Coussapoa sprucei-2,42-59,82
Coussapoa sprucei-2,5636-60,3208
Coussapoa sprucei-2,8275-60,5089
Coussapoa sprucei-2,88-59,97
Coussapoa sprucei-2,88333-59,96666
Coussapoa sprucei-2,883333-59,966667
Coussapoa sprucei-2,883333-59,96667
Coussapoa sprucei-2,883333-59,97
Coussapoa sprucei-3,113333-60,025278
Coussapoa sprucei-3,113333-60,02528
